# Supplementary material for: Nomograms Predicting Self-Regulated Learning Levels in Chinese Undergraduate Medical Students
Source: Front Psychol. 2020 Jan 15;10:2858. doi: 10.3389/fpsyg.2019.02858 (PMC6974523; doi:10.3389/fpsyg.2019.02858)
Supplement: Supplementary file 2 [file Data_Sheet_2.xlsx]

## Sheet: Supplementary materials B
Gender	Age	Growing.place	Grade.point.average	Only.child	Family.structure	Primary.caregiver	Father.s.education.level	Father.s.occupation	Mother.s.education.level	Mother.s.occupation	The.type.of.guardians..learning.support.and.interventions	The.person.who.has.the.greatest.influence.on.your.self.learning	Family.economic.status	Family.monthly.income..RMB.	native.place.place.of.origin	University	Major	School.system	Grade	Does.your.peer.have.an.impact.on.your.learning.	Views.on.the.learning.atmosphere.of.the.university	Reasons.for.choosing.medicine	Planning.to.be.a.doctor.in.the.future.	Time.of.learning.medicine.weekly	Time.of.extracurricular.activities.weekly	Interest.in.medicine	Views.on.the.importance.of.self.learning	Think.of.the.main.teaching.mode.of.your.university	Learning.motivation	Learning.strategy	Learning.motivation.score	Learning.strategy.score
Male	21	Rural area	3.04	No	Parental family	Father and mother	College degree	Occupation requiring professional skills and mental work	Junior high school and below	Occupation mainly based on manual labor	Indulgent	Mother	Average	10000-15000	China East	Tongji University	Clinic Medicine	Five years	3	Yes, positive	Good	Interested in medicine	Have no decision	20-30 h	5-10 h	Interested	Indispensable	CTN	Low	Low	130.395	200.509
Male	21	Rural area	3	No	Parental family	Father and mother	Junior high school and below	Occupation mainly based on manual labor	Junior high school and below	Occupation mainly based on manual labor	Accompanying	Father	Very poor	< 5000	China Central	Zhengzhou University	Preventive Medicine	Five years	3	Yes, positive	Good	Interested in medicine	Have no decision	20-30 h	5-10 h	Extremely interested	Indispensable	CTN	Low	High	147.122	230.099
Male	24	Rural area	3.5	Yes	Parental family	Father and mother	Junior high school and below	Occupation mainly based on manual labor	Junior high school and below	Occupation mainly based on manual labor	Indulgent	Father	Poor	< 5000	China Southwest	The Second Military Medical University	Clinic Medicine	Five years	5	Yes, positive	Just so so	Interested in medicine	Have no decision	10-20 h	5-10 h	Interested	Important	CTN	High	High	164.238	222.501
Female	23	Rural area	3	No	Parental family	Father and mother	Junior high school and below	Occupation mainly based on manual labor	Junior high school and below	Occupation mainly based on manual labor	Indulgent	Father	Very poor	< 5000	China Central	Zhengzhou University	Clinic Medicine	Eight years	5	Yes, negative	Bad	Parental coercion	Yes	20-30 h	5-10 h	Interested	Indispensable	TM	High	High	160.906	217.9
Female	19	Urban area	3	Yes	Parental family	Father and mother	Bachelor	Occupation requiring professional skills and mental work	College degree	Occupation requiring professional skills and mental work	Accompanying	Mother	Good	> 15000	China Central	Zhengzhou University	Clinic Medicine	Five years	2	Yes, positive	Good	Interested in medicine	Yes	10-20 h	10-15 h	Interested	Indispensable	CTN	High	High	164.25	250.21
Male	19	Urban area	2.7	Yes	Parental family	Father and mother	Bachelor	Occupation requiring professional skills and mental work	College degree	Occupation requiring professional skills and mental work	Strictly managed	Companion	Average	> 15000	China East	The Second Military Medical University	Clinic Medicine	Five years	5	Yes, positive	Good	Interested in medicine	Yes	10-20 h	5-10 h	Interested	Indispensable	CTN	High	Low	157.558	207.852
Male	23	Rural area	1	Yes	Parental family	Father and mother	Doctor and above	Occupation requiring professional skills and mental work	Bachelor	Occupation requiring professional skills and mental work	Problem-intervening	Mother	Very good	> 15000	China Central	Zhengzhou University	Clinic Medicine	Seven years	4	No	Good	Parental coercion	Yes	20-30 h	5-10 h	Interested	Indispensable	CTN	High	High	192.392	299.854
Male	22	Rural area	2.5	No	Parental family	Father and mother	Junior high school and below	Occupation mainly based on manual labor	Junior high school and below	Occupation mainly based on manual labor	Indulgent	Teacher	Average	< 5000	China Central	The Second Military Medical University	Clinic Medicine	Five years	5	No	Just so so	Parental coercion	Yes	20-30 h	10-15 h	Just so so	Important	TM	Low	Low	137.532	189.82
Male	21	Urban area	2.9	No	Parental family	Father and mother	College degree	Occupation mainly based on manual labor	Junior high school and below	Occupation mainly based on manual labor	Problem-intervening	Father	Average	5000-10000	China Central	Zhengzhou University	Clinic Medicine	Five years	2	Yes, positive	Good	Interested in medicine	Yes	< 10 h	< 5 h	Interested	Indispensable	CTN	High	High	161.17	253.685
Male	21	Rural area	2.4	No	Parental family	Father and mother	Junior high school and below	Occupation mainly based on manual labor	Junior high school and below	Occupation mainly based on manual labor	Problem-intervening	Teacher	Poor	< 5000	China Southwest	The Second Military Medical University	Clinic Medicine	Five years	3	Yes, positive	Excellent	Other	Yes	30-40 h	> 20 h	Just so so	Indispensable	CTN	Low	High	151.267	220.957
Male	20	Urban area	3.4	Yes	Parental family	Father and mother	College degree	Occupation requiring professional skills and mental work	Bachelor	Occupation requiring professional skills and mental work	Accompanying	Companion	Average	5000-10000	China Central	Zhengzhou University	Clinic Medicine	Eight years	2	Yes, positive	Bad	Parental coercion	Yes	30-40 h	5-10 h	Just so so	Indispensable	TM	Low	High	144.24	228.99
Male	20	Urban area	3.1	Yes	Parental family	Father and mother	Bachelor	Occupation mainly based on manual labor	College degree	Occupation mainly based on manual labor	Indulgent	Father	Average	> 15000	China North	The Second Military Medical University	Clinic Medicine	Five years	4	Yes, positive	Just so so	Interested in medicine	Yes	20-30 h	5-10 h	Interested	Important	CTN	Low	Low	143.268	192.323
Male	23	Rural area	3.4	No	Parental family	Mother	Junior high school and below	Occupation mainly based on manual labor	Junior high school and below	Occupation mainly based on manual labor	Indulgent	Mother	Average	5000-10000	China North	Zhengzhou University	Clinic Medicine	Seven years	4	Yes, positive	Just so so	Interested in medicine	Yes	> 40 h	< 5 h	Interested	Important	CTN	Low	High	153.078	224.724
Male	22	Rural area	3.67	No	Parental family	Father and mother	Junior high school and below	Occupation requiring professional skills and mental work	College degree	Occupation requiring professional skills and mental work	Problem-intervening	Mother	Average	5000-10000	China East	The Second Military Medical University	Clinic Medicine	Five years	5	Yes, positive	Good	Interested in medicine	Yes	20-30 h	5-10 h	Interested	Indispensable	CTN	High	High	168.423	235.195
Male	21	Rural area	3.1	No	Parental family	Other	Junior high school and below	Occupation mainly based on manual labor	Junior high school and below	Occupation mainly based on manual labor	Problem-intervening	Mother	Poor	< 5000	China Central	Zhengzhou University	Clinic Medicine	Five years	1	Yes, positive	Just so so	Interested in medicine	Yes	> 40 h	10-15 h	Extremely interested	Indispensable	TM	Low	Low	151.387	197.309
Female	20	Rural area	3	No	Parental family	Father and mother	Junior high school and below	Occupation mainly based on manual labor	Junior high school and below	Occupation mainly based on manual labor	Problem-intervening	Teacher	Average	< 5000	China Central	Zhengzhou University	Clinic Medicine	Five years	2	Yes, positive	Good	Interested in medicine	Yes	20-30 h	< 5 h	Extremely interested	Indispensable	TM	Low	Low	152.767	202.948
Female	17	Urban area	3.6	Yes	Parental family	Father and mother	Bachelor	Occupation requiring professional skills and mental work	College degree	Occupation requiring professional skills and mental work	Accompanying	Mother	Average	10000-15000	China Central	Zhengzhou University	Clinic Medicine	Seven years	4	Yes, positive	Good	Interested in medicine	Yes	> 40 h	10-15 h	Just so so	Indispensable	CTN	Low	Low	148.828	197.968
Female	24	Urban area	3.4	Yes	Parental family	Father and mother	Doctor and above	Occupation requiring professional skills and mental work	Bachelor	Occupation requiring professional skills and mental work	Accompanying	Father	Average	> 15000	China Central	Zhengzhou University	Clinic Medicine	Seven years	5	Yes, positive	Just so so	Interested in medicine	Yes	10-20 h	< 5 h	Just so so	Indispensable	CTN	High	High	161.016	236.327
Male	20	Rural area	3.3	Yes	Parental family	Father	Junior high school and below	Occupation mainly based on manual labor	Junior high school and below	Occupation mainly based on manual labor	Indulgent	Teacher	Average	5000-10000	China East	The Second Military Medical University	Clinic Medicine	Five years	5	Yes, positive	Good	Parental coercion	No	10-20 h	> 20 h	Not interested	Indispensable	CTN	Low	Low	131.958	187.787
Male	22	Urban area	2.7	Yes	Parental family	Father and mother	Bachelor	Occupation requiring professional skills and mental work	Bachelor	Occupation requiring professional skills and mental work	Strictly managed	Father	Good	5000-10000	China Southwest	The Second Military Medical University	Clinic Medicine	Five years	4	Yes, positive	Good	Interested in medicine	Yes	20-30 h	10-15 h	Interested	Important	CTN	High	High	171.351	253.685
Male	20	Rural area	3.1	No	Reorganized family	Father and mother	Junior high school and below	Occupation mainly based on manual labor	Junior high school and below	Occupation mainly based on manual labor	Problem-intervening	Mother	Average	5000-10000	China South	The Second Military Medical University	General Medicine	Five years	5	Yes, positive	Good	Interested in medicine	Have no decision	< 10 h	< 5 h	Interested	Indispensable	CTN	High	High	164.391	232.505
Male	21	Rural area	3	No	Parental family	Father and mother	Junior high school and below	Occupation requiring professional skills and mental work	Junior high school and below	Occupation requiring professional skills and mental work	Strictly managed	Other	Average	< 5000	China Northwest	Zhengzhou University	Clinic Medicine	Five years	2	No	Just so so	Parental coercion	No	10-20 h	< 5 h	Just so so	Important	CTN	Low	Low	101.57	131.877
Male	20	Rural area	2.89	No	Parental family	Father and mother	Junior high school and below	Occupation mainly based on manual labor	Junior high school and below	Occupation mainly based on manual labor	Accompanying	Mother	Very poor	< 5000	China Northwest	Tongji University	Clinic Medicine	Eight years	2	Yes, positive	Excellent	Parental coercion	Yes	10-20 h	10-15 h	Interested	Indispensable	CTN	High	High	180.932	279.588
Female	22	Rural area	3.2	No	Parental family	Father and mother	Junior high school and below	Occupation mainly based on manual labor	Junior high school and below	Occupation mainly based on manual labor	Strictly managed	Teacher	Average	5000-10000	China East	Zhengzhou University	Clinic Medicine	Seven years	4	Yes, positive	Just so so	Other	Yes	> 40 h	5-10 h	Interested	Indispensable	CTN	High	High	172.995	272.733
Male	19	Urban-rural junction	2.9	Yes	Parental family	Mother	College degree	Occupation mainly based on manual labor	College degree	Occupation requiring professional skills and mental work	Problem-intervening	Mother	Poor	< 5000	China Northeast	Zhengzhou University	Clinic Medicine	Seven years	4	Yes, positive	Just so so	Other	Yes	20-30 h	10-15 h	Interested	Indispensable	CTN	High	High	158.995	244.549
Female	22	Rural area	3.4	No	Parental family	Father and mother	Junior high school and below	Occupation mainly based on manual labor	Junior high school and below	Occupation mainly based on manual labor	Problem-intervening	Father	Average	5000-10000	China Central	Zhengzhou University	Clinic Medicine	Five years	2	Yes, positive	Good	Interested in medicine	Yes	20-30 h	5-10 h	Interested	Indispensable	CTN	Low	Low	147.925	201.801
Male	20	Rural area	3	No	Parental family	Father and mother	College degree	Occupation requiring professional skills and mental work	Junior high school and below	Occupation mainly based on manual labor	Indulgent	Mother	Average	10000-15000	China Central	The Second Military Medical University	Clinic Medicine	Five years	5	Yes, positive	Just so so	Parental coercion	Yes	10-20 h	5-10 h	Just so so	Important	TM	High	High	176.167	253.685
Male	22	Urban area	3.5	No	Parental family	Father and mother	Junior high school and below	Occupation requiring professional skills and mental work	Junior high school and below	Occupation requiring professional skills and mental work	Problem-intervening	Father	Good	> 15000	China Central	Zhengzhou University	Clinic Medicine	Eight years	3	Yes, positive	Good	Interested in medicine	Yes	> 40 h	< 5 h	Interested	Indispensable	TM	High	High	187.196	245.975
Female	21	Rural area	3.8	No	Parental family	Father and mother	Junior high school and below	Occupation mainly based on manual labor	Junior high school and below	Occupation mainly based on manual labor	Indulgent	Other	Average	< 5000	China Central	Zhengzhou University	Clinic Medicine	Eight years	3	Yes, positive	Excellent	Interested in medicine	Yes	10-20 h	< 5 h	Extremely interested	Indispensable	CTN	High	High	161.455	255.769
Male	24	Urban area	3.12	Yes	Parental family	Father and mother	Bachelor	Occupation requiring professional skills and mental work	Bachelor	Occupation requiring professional skills and mental work	Indulgent	Mother	Average	5000-10000	China Central	Tongji University	Clinic Medicine	Five years	5	Yes, positive	Good	Interested in medicine	Yes	10-20 h	10-15 h	Interested	Important	CTN	Low	Low	135.043	198.114
Female	21	Rural area	3.2	No	One-parent family	Mother	Junior high school and below	Occupation requiring professional skills and mental work	Junior high school and below	Occupation mainly based on manual labor	Indulgent	Companion	Poor	< 5000	China Central	Zhengzhou University	Clinic Medicine	Eight years	2	Yes, positive	Just so so	Parental coercion	No	20-30 h	< 5 h	Just so so	Important	TM	Low	Low	149.707	194.225
Female	23	Rural area	2.032	No	Parental family	Father and mother	College degree	Occupation requiring professional skills and mental work	Junior high school and below	Occupation mainly based on manual labor	Problem-intervening	Mother	Average	< 5000	China East	Bengbu Medical College	Clinic Medicine	Five years	5	Yes, positive	Excellent	Interested in medicine	Yes	< 10 h	5-10 h	Extremely interested	Indispensable	CTN	Low	High	144.69	228.58
Male	19	Urban area	1.28	No	Parental family	Father and mother	Bachelor	Occupation requiring professional skills and mental work	College degree	Occupation requiring professional skills and mental work	Problem-intervening	Mother	Average	10000-15000	China East	Bengbu Medical College	Clinic Medicine	Five years	3	Yes, negative	Just so so	Interested in medicine	Yes	< 10 h	> 20 h	Just so so	Indispensable	CTN	Low	Low	143.093	155.89
Male	21	Urban-rural junction	2.9	No	Parental family	Father and mother	College degree	Occupation requiring professional skills and mental work	College degree	Occupation requiring professional skills and mental work	Strictly managed	Mother	Average	< 5000	China Central	Zhengzhou University	Clinic Medicine	Seven years	3	Yes, positive	Good	Interested in medicine	Yes	10-20 h	5-10 h	Interested	Important	CTN	High	High	173.719	253.685
Male	19	Rural area	2.1	No	Parental family	Father and mother	College degree	Occupation requiring professional skills and mental work	College degree	Occupation requiring professional skills and mental work	Problem-intervening	Father	Average	< 5000	China Central	Zhengzhou University	Clinic Medicine	Five years	2	Yes, positive	Just so so	Interested in medicine	No	< 10 h	< 5 h	Interested	Indispensable	TM	Low	Low	137.082	198.257
Male	24	Rural area	0.8	No	Parental family	Father and mother	College degree	Occupation requiring professional skills and mental work	College degree	Occupation requiring professional skills and mental work	Indulgent	Mother	Poor	5000-10000	China East	Zhengzhou University	Clinic Medicine	Seven years	5	No	Just so so	Other	Yes	> 40 h	< 5 h	Just so so	Important	CTN	Low	Low	109.178	175.856
Male	23	Rural area	2.8	Yes	Parental family	Father and mother	Junior high school and below	Occupation mainly based on manual labor	Junior high school and below	Occupation requiring professional skills and mental work	Strictly managed	Other relatives	Average	< 5000	China Central	Zhengzhou University	Clinic Medicine	Eight years	5	Yes, positive	Good	Interested in medicine	Yes	30-40 h	10-15 h	Interested	Indispensable	CTN	Low	Low	61.508	50.737
Female	21	Rural area	3.2	No	Parental family	Father and mother	Junior high school and below	Occupation requiring professional skills and mental work	College degree	Occupation mainly based on manual labor	Accompanying	Father	Average	< 5000	China Central	Zhengzhou University	Clinic Medicine	Eight years	3	Yes, negative	Bad	Parental coercion	Have no decision	< 10 h	10-15 h	Just so so	Indispensable	TM	Low	Low	144.133	176.873
Male	22	Urban area	2.4	Yes	Parental family	Father and mother	College degree	Occupation requiring professional skills and mental work	Junior high school and below	Occupation requiring professional skills and mental work	Problem-intervening	Father	Poor	5000-10000	China East	The Second Military Medical University	Clinic Medicine	Five years	3	Yes, negative	Good	Interested in medicine	Yes	> 40 h	> 20 h	Interested	Important	TM	Low	Low	139.245	193.174
Male	22	Rural area	3.58	No	Parental family	Father and mother	Junior high school and below	Occupation mainly based on manual labor	Junior high school and below	Occupation mainly based on manual labor	Indulgent	Mother	Average	< 5000	China East	Zhengzhou University	Clinic Medicine	Seven years	4	No	Just so so	Other	Yes	> 40 h	10-15 h	Interested	Indispensable	CTN	High	High	161.305	218.079
Male	20	Urban area	3	Yes	Parental family	Father and mother	Bachelor	Occupation requiring professional skills and mental work	Bachelor	Occupation requiring professional skills and mental work	Accompanying	Mother	Good	5000-10000	China Central	Zhengzhou University	Clinic Medicine	Five years	5	No	Good	Interested in medicine	Yes	30-40 h	15-20 h	Extremely interested	Indispensable	TM	High	High	177.71	283.821
Female	23	Rural area	3.16	No	One-parent family	Mother	College degree	Occupation requiring professional skills and mental work	Junior high school and below	Occupation mainly based on manual labor	Accompanying	Father	Average	< 5000	China Central	Zhengzhou University	Clinic Medicine	Seven years	4	Yes, negative	Just so so	Parental coercion	Yes	30-40 h	5-10 h	Just so so	Indispensable	CTN	High	High	189.91	227.046
Female	23	Rural area	2.24	No	Parental family	Father and mother	Junior high school and below	Occupation mainly based on manual labor	Junior high school and below	Occupation mainly based on manual labor	Indulgent	Teacher	Poor	< 5000	China East	Bengbu Medical College	Clinic Medicine	Five years	4	Yes, positive	Good	Interested in medicine	Yes	10-20 h	< 5 h	Interested	Indispensable	CTN	High	High	162.698	218.477
Male	20	Urban area	2.1	Yes	One-parent family	Father and mother	College degree	Occupation requiring professional skills and mental work	College degree	Occupation requiring professional skills and mental work	Accompanying	Mother	Good	> 15000	China South	The Second Military Medical University	Clinic Medicine	Five years	3	Yes, positive	Just so so	Interested in medicine	Yes	10-20 h	10-15 h	Just so so	Have no decision	PBL	Low	Low	144.485	202.948
Male	20	Urban area	2.57	Yes	Parental family	Father and mother	College degree	Occupation requiring professional skills and mental work	Bachelor	Occupation requiring professional skills and mental work	Problem-intervening	Teacher	Average	5000-10000	China Northeast	The Second Military Medical University	Clinic Medicine	Five years	3	Yes, positive	Good	Parental coercion	Have no decision	10-20 h	5-10 h	Interested	Important	TM	Low	Low	140.468	199.296
Female	20	Urban area	3.62	Yes	Parental family	Father and mother	Master	Occupation requiring professional skills and mental work	Doctor and above	Occupation requiring professional skills and mental work	Problem-intervening	Father	Good	> 15000	China Northeast	Tongji University	Clinic Medicine	Ten years	2	Yes, negative	Good	Interested in medicine	Yes	30-40 h	10-15 h	Interested	Indispensable	CTN	High	High	174.687	230.444
Female	19	Rural area	2.24	No	Parental family	Father and mother	Junior high school and below	Occupation mainly based on manual labor	Junior high school and below	Occupation mainly based on manual labor	Strictly managed	Companion	Average	< 5000	China East	Bengbu Medical College	Clinic Medicine	Five years	5	Yes, positive	Good	Other	Have no decision	20-30 h	10-15 h	Interested	Indispensable	TM	Low	Low	136.962	190.606
Female	20	Urban area	3.5	Yes	Parental family	Father and mother	Master	Occupation requiring professional skills and mental work	College degree	Occupation requiring professional skills and mental work	Accompanying	Mother	Average	< 5000	China Central	Zhengzhou University	Clinic Medicine	Five years	2	Yes, positive	Just so so	Interested in medicine	Have no decision	< 10 h	5-10 h	Just so so	Important	TM	Low	High	151.073	216.216
Male	23	Rural area	3	No	Parental family	Father and mother	College degree	Occupation mainly based on manual labor	Junior high school and below	Occupation mainly based on manual labor	Problem-intervening	Father	Average	< 5000	China Central	Zhengzhou University	Clinic Medicine	Seven years	5	Yes, positive	Good	Other	Yes	10-20 h	< 5 h	Interested	Important	TM	Low	Low	144.681	205.203
Female	20	Rural area	3.1	No	One-parent family	Other	Junior high school and below	Occupation requiring professional skills and mental work	Junior high school and below	Occupation mainly based on manual labor	Indulgent	Other relatives	Poor	< 5000	China Southwest	Zhengzhou University	Clinic Medicine	Five years	2	Yes, positive	Just so so	Interested in medicine	Yes	> 40 h	< 5 h	Interested	Indispensable	CTN	High	Low	178.086	210.097
Male	23	Rural area	2.78	Yes	Parental family	Father and mother	Junior high school and below	Occupation requiring professional skills and mental work	Junior high school and below	Occupation mainly based on manual labor	Indulgent	Companion	Average	< 5000	China Northeast	Tongji University	Clinic Medicine	Five years	4	No	Just so so	Interested in medicine	Yes	> 40 h	< 5 h	Interested	Indispensable	CTN	High	Low	173.166	199.622
Male	24	Urban-rural junction	2.78	No	Parental family	Other	Junior high school and below	Occupation mainly based on manual labor	Junior high school and below	Occupation mainly based on manual labor	Indulgent	Companion	Average	5000-10000	China Central	Zhengzhou University	Clinic Medicine	Five years	5	Yes, positive	Just so so	Interested in medicine	Yes	10-20 h	5-10 h	Interested	Indispensable	CTN	High	Low	164.341	197.769
Male	23	Rural area	3.9	Yes	Parental family	Father	Junior high school and below	Occupation mainly based on manual labor	Junior high school and below	Occupation mainly based on manual labor	Indulgent	Father	Very poor	< 5000	China Northeast	The Second Military Medical University	Clinic Medicine	Five years	5	Yes, positive	Excellent	Interested in medicine	Yes	< 10 h	< 5 h	Extremely interested	Indispensable	TM	Low	Low	77.688	191.607
Male	23	Urban area	2	No	One-parent family	Father	Bachelor	Occupation requiring professional skills and mental work	Bachelor	Occupation requiring professional skills and mental work	Indulgent	Companion	Average	5000-10000	China Northeast	The Second Military Medical University	Clinic Medicine	Five years	5	Yes, positive	Good	Other	Have no decision	20-30 h	> 20 h	Just so so	Important	CTN	Low	Low	136.609	189.002
Female	19	Rural area	3.43	Yes	Parental family	Father and mother	College degree	Occupation requiring professional skills and mental work	Junior high school and below	Occupation requiring professional skills and mental work	Problem-intervening	Companion	Average	< 5000	China Southwest	Tongji University	Clinic Medicine	Eight years	1	Yes, positive	Good	Interested in medicine	Have no decision	20-30 h	5-10 h	Interested	Indispensable	PBL	Low	High	153.819	242.579
Male	22	Urban area	3.1	Yes	Parental family	Father and mother	Bachelor	Occupation requiring professional skills and mental work	Bachelor	Occupation requiring professional skills and mental work	Problem-intervening	Companion	Good	> 15000	China East	The Second Military Medical University	Clinic Medicine	Five years	5	Yes, negative	Just so so	Parental coercion	Yes	< 10 h	> 20 h	Interested	Important	CTN	High	High	167.215	230.49
Female	23	Rural area	2.16	No	Parental family	Father and mother	Junior high school and below	Occupation mainly based on manual labor	Junior high school and below	Occupation mainly based on manual labor	Problem-intervening	Companion	Average	5000-10000	China East	Bengbu Medical College	Clinic Medicine	Five years	5	Yes, positive	Good	Parental coercion	Have no decision	> 40 h	< 5 h	Just so so	Indispensable	CTN	Low	High	144.241	227.597
Female	23	Rural area	1.92	No	Parental family	Father and mother	Junior high school and below	Occupation requiring professional skills and mental work	Junior high school and below	Occupation requiring professional skills and mental work	Indulgent	Companion	Average	5000-10000	China East	Bengbu Medical College	Clinic Medicine	Five years	5	Yes, positive	Good	Interested in medicine	Yes	> 40 h	5-10 h	Interested	Indispensable	CTN	High	High	157.077	236.66
Female	22	Urban-rural junction	2	Yes	Parental family	Father and mother	Doctor and above	Occupation requiring professional skills and mental work	Doctor and above	Occupation requiring professional skills and mental work	Problem-intervening	Mother	Average	> 15000	China Central	Zhengzhou University	Clinic Medicine	Five years	2	No	Good	Interested in medicine	Have no decision	10-20 h	15-20 h	Just so so	Indispensable	CTN	Low	High	80.889	247.607
Male	20	Urban-rural junction	3.2	Yes	Parental family	Father and mother	Junior high school and below	Occupation requiring professional skills and mental work	Junior high school and below	Occupation mainly based on manual labor	Accompanying	Teacher	Average	5000-10000	China East	The Second Military Medical University	Clinic Medicine	Five years	5	Yes, positive	Just so so	Interested in medicine	Yes	10-20 h	10-15 h	Interested	Indispensable	CTN	High	High	155.513	221.814
Male	21	Rural area	1.6	No	Parental family	Father	Junior high school and below	Occupation mainly based on manual labor	Junior high school and below	Occupation mainly based on manual labor	Problem-intervening	Father	Poor	< 5000	China South	Bengbu Medical College	Clinic Medicine	Five years	3	Yes, positive	Good	Parental coercion	Have no decision	30-40 h	10-15 h	Interested	Important	TM	Low	High	151.465	230.767
Male	22	Urban-rural junction	2.3	Yes	Parental family	Father and mother	College degree	Occupation mainly based on manual labor	College degree	Occupation mainly based on manual labor	Indulgent	Grandparents	Average	< 5000	China Northeast	The Second Military Medical University	Clinic Medicine	Five years	4	Yes, positive	Good	Interested in medicine	No	< 10 h	10-15 h	Just so so	Important	CTN	Low	High	151.94	263.282
Male	21	Urban area	2.4	Yes	Parental family	Father and mother	College degree	Occupation requiring professional skills and mental work	College degree	Occupation requiring professional skills and mental work	Problem-intervening	Companion	Average	> 15000	China Southwest	The Second Military Medical University	Clinic Medicine	Eight years	3	Yes, negative	Good	Interested in medicine	Yes	30-40 h	> 20 h	Interested	Indispensable	CTN	Low	Low	146.299	206.796
Male	21	Urban-rural junction	3.8	Yes	Parental family	Father and mother	Master	Occupation requiring professional skills and mental work	Bachelor	Occupation mainly based on manual labor	Problem-intervening	Other relatives	Very good	10000-15000	China South	The Second Military Medical University	Clinic Medicine	Five years	3	No	Excellent	Interested in medicine	No	30-40 h	5-10 h	Not interested	Unimportant	TM	High	High	162.445	239.548
Male	18	Urban-rural junction	2.9	Yes	Parental family	Father and mother	Bachelor	Occupation requiring professional skills and mental work	Bachelor	Occupation requiring professional skills and mental work	Problem-intervening	Father	Average	5000-10000	China East	The Second Military Medical University	Clinic Medicine	Five years	3	No	Excellent	Parental coercion	Have no decision	10-20 h	5-10 h	Just so so	Indispensable	CTN	Low	Low	140.322	197.262
Male	23	Urban area	2.8	Yes	One-parent family	Mother	Bachelor	Occupation requiring professional skills and mental work	College degree	Occupation requiring professional skills and mental work	Accompanying	Mother	Poor	< 5000	China East	Tongji University	Clinic Medicine	Five years	5	Yes, positive	Good	Parental coercion	No	30-40 h	10-15 h	Just so so	Indispensable	CTN	Low	Low	134.594	202.948
Male	23	Urban-rural junction	2.9	No	Parental family	Father and mother	College degree	Occupation requiring professional skills and mental work	Junior high school and below	Occupation mainly based on manual labor	Strictly managed	Other	Average	< 5000	China Central	Zhengzhou University	Clinic Medicine	Seven years	4	Yes, positive	Just so so	Other	Yes	< 10 h	15-20 h	Just so so	Important	CTN	Low	Low	137.424	186.558
Male	18	Urban-rural junction	3.48	No	Parental family	Father and mother	Junior high school and below	Occupation requiring professional skills and mental work	Junior high school and below	Occupation mainly based on manual labor	Strictly managed	Companion	Average	< 5000	China East	The Second Military Medical University	Clinic Medicine	Five years	3	Yes, positive	Good	Parental coercion	Yes	10-20 h	10-15 h	Interested	Indispensable	CTN	High	High	166.058	221.132
Female	21	Rural area	2.56	No	Parental family	Father and mother	Junior high school and below	Occupation mainly based on manual labor	Junior high school and below	Occupation mainly based on manual labor	Indulgent	Teacher	Average	< 5000	China East	Bengbu Medical College	Clinic Medicine	Five years	4	Yes, positive	Excellent	Interested in medicine	Yes	10-20 h	5-10 h	Interested	Important	CTN	Low	High	145.996	215.964
Female	23	Rural area	2.5	No	One-parent family	Mother	Junior high school and below	Occupation mainly based on manual labor	Junior high school and below	Occupation mainly based on manual labor	Indulgent	Companion	Poor	< 5000	China Central	Zhengzhou University	Preventive Medicine	Five years	3	Yes, positive	Good	Other	No	30-40 h	< 5 h	Just so so	Important	TM	High	Low	157.956	201.839
Male	21	Rural area	2.8	No	Parental family	Father and mother	College degree	Occupation mainly based on manual labor	Junior high school and below	Occupation mainly based on manual labor	Indulgent	Mother	Average	5000-10000	China East	The Second Military Medical University	Clinic Medicine	Five years	5	Yes, positive	Good	Interested in medicine	Yes	20-30 h	5-10 h	Interested	Indispensable	CTN	High	High	168.443	237.016
Female	21	Rural area	2.4	No	Parental family	Father and mother	Junior high school and below	Occupation mainly based on manual labor	Junior high school and below	Occupation mainly based on manual labor	Indulgent	Teacher	Average	< 5000	China East	Bengbu Medical College	Clinic Medicine	Five years	3	No	Just so so	Interested in medicine	Yes	30-40 h	5-10 h	Interested	Indispensable	CTN	High	High	200.743	291.545
Male	19	Rural area	2.24	No	Parental family	Father and mother	Junior high school and below	Occupation mainly based on manual labor	Junior high school and below	Occupation mainly based on manual labor	Problem-intervening	Teacher	Average	< 5000	China East	Bengbu Medical College	Clinic Medicine	Five years	5	Yes, positive	Excellent	Parental coercion	Yes	< 10 h	< 5 h	Just so so	Have no decision	CTN	Low	Low	123.783	184.404
Male	20	Rural area	3.4	No	Parental family	Other	Junior high school and below	Occupation requiring professional skills and mental work	Junior high school and below	Occupation requiring professional skills and mental work	Indulgent	Grandparents	Average	5000-10000	China North	The Second Military Medical University	Clinic Medicine	Five years	3	No	Good	Interested in medicine	Yes	> 40 h	10-15 h	Interested	Important	CTN	High	High	168.71	245.193
Female	24	Rural area	3	No	Parental family	Father and mother	Junior high school and below	Occupation mainly based on manual labor	Junior high school and below	Occupation mainly based on manual labor	Indulgent	Father	Poor	< 5000	China East	Bengbu Medical College	Clinic Medicine	Five years	4	Yes, positive	Good	Interested in medicine	Yes	> 40 h	< 5 h	Interested	Indispensable	TM	High	High	187.303	268.039
Male	19	Rural area	2.65	Yes	Parental family	Father and mother	Junior high school and below	Occupation requiring professional skills and mental work	Junior high school and below	Occupation mainly based on manual labor	Indulgent	Father	Good	> 15000	China East	The Second Military Medical University	Clinic Medicine	Five years	5	Yes, positive	Good	Parental coercion	No	< 10 h	> 20 h	Just so so	Indispensable	CTN	Low	High	152.556	265.957
Male	22	Urban area	3.2	Yes	Parental family	Father and mother	Bachelor	Occupation requiring professional skills and mental work	College degree	Occupation requiring professional skills and mental work	Problem-intervening	Mother	Average	5000-10000	China East	The Second Military Medical University	Clinic Medicine	Five years	4	Yes, negative	Just so so	Other	Yes	30-40 h	10-15 h	Interested	Indispensable	CTN	Low	High	153.638	225.215
Female	23	Urban area	3.36	No	Parental family	Father and mother	College degree	Occupation requiring professional skills and mental work	Junior high school and below	Occupation mainly based on manual labor	Indulgent	Father	Average	5000-10000	China Northeast	The Second Military Medical University	Clinic Medicine	Five years	5	Yes, positive	Good	Parental coercion	Yes	< 10 h	5-10 h	Interested	Important	CTN	High	High	178.921	231.987
Male	20	Urban area	2	No	Parental family	Father and mother	Doctor and above	Occupation requiring professional skills and mental work	Master	Occupation requiring professional skills and mental work	Problem-intervening	Father	Average	10000-15000	China East	Zhengzhou University	Preventive Medicine	Five years	3	Yes, positive	Just so so	Interested in medicine	No	10-20 h	10-15 h	Just so so	Indispensable	TM	Low	Low	143.887	174.147
Female	23	Rural area	2.848	No	Parental family	Other	Junior high school and below	Occupation mainly based on manual labor	Junior high school and below	Occupation mainly based on manual labor	Problem-intervening	Grandparents	Average	< 5000	China East	Bengbu Medical College	Clinic Medicine	Five years	4	Yes, positive	Just so so	Other	Yes	30-40 h	> 20 h	Interested	Indispensable	CTN	High	High	179.154	241.781
Male	20	Urban area	3.58	No	Parental family	Father and mother	Bachelor	Occupation mainly based on manual labor	Bachelor	Occupation mainly based on manual labor	Problem-intervening	Teacher	Good	> 15000	China East	The Second Military Medical University	Clinic Medicine	Five years	5	Yes, positive	Excellent	Interested in medicine	Yes	> 40 h	> 20 h	Interested	Indispensable	CTN	High	High	166.47	254.972
Female	17	Rural area	3.7	No	Parental family	Father and mother	Junior high school and below	Occupation mainly based on manual labor	Junior high school and below	Occupation mainly based on manual labor	Problem-intervening	Father	Average	< 5000	China Central	Zhengzhou University	Clinic Medicine	Five years	1	Yes, positive	Good	Interested in medicine	Yes	> 40 h	10-15 h	Extremely interested	Indispensable	TM	High	Low	160.616	204.644
Male	24	Rural area	0.1	Yes	Parental family	Father and mother	College degree	Occupation mainly based on manual labor	Junior high school and below	Occupation mainly based on manual labor	Indulgent	Other	Very poor	< 5000	China East	The Second Military Medical University	Clinic Medicine	Five years	5	Yes, negative	Terrible	Parental coercion	No	< 10 h	< 5 h	Extremely not interested	Extremely unimportant	TM	High	High	207.849	304.422
Male	22	Urban area	2.53	No	Parental family	Father and mother	Junior high school and below	Occupation requiring professional skills and mental work	College degree	Occupation requiring professional skills and mental work	Indulgent	Companion	Average	5000-10000	China East	The Second Military Medical University	Clinic Medicine	Eight years	4	Yes, negative	Just so so	Parental coercion	Have no decision	< 10 h	5-10 h	Just so so	Important	CTN	Low	Low	130.938	201.116
Female	23	Urban area	2.4	No	Parental family	Mother	Junior high school and below	Occupation requiring professional skills and mental work	Junior high school and below	Occupation requiring professional skills and mental work	Indulgent	Mother	Average	< 5000	China East	Zhengzhou University	Clinic Medicine	Eight years	3	Yes, negative	Just so so	Parental coercion	No	10-20 h	10-15 h	Extremely not interested	Important	TM	Low	Low	143.809	201.801
Male	20	Rural area	2.24	No	Parental family	Father and mother	Junior high school and below	Occupation mainly based on manual labor	Junior high school and below	Occupation mainly based on manual labor	Problem-intervening	Teacher	Poor	< 5000	China East	Bengbu Medical College	Clinic Medicine	Five years	4	Yes, positive	Good	Interested in medicine	Yes	> 40 h	10-15 h	Interested	Important	CTN	Low	Low	136.536	203.921
Male	19	Urban area	2.5	Yes	Parental family	Father and mother	Junior high school and below	Occupation requiring professional skills and mental work	Junior high school and below	Occupation mainly based on manual labor	Accompanying	Father	Good	5000-10000	China East	The Second Military Medical University	Clinic Medicine	Five years	5	Yes, positive	Good	Parental coercion	Have no decision	10-20 h	> 20 h	Just so so	Important	CTN	Low	Low	111.641	152.211
Male	18	Rural area	2.3	Yes	Parental family	Father and mother	Junior high school and below	Occupation requiring professional skills and mental work	College degree	Occupation requiring professional skills and mental work	Strictly managed	Companion	Average	5000-10000	China East	The Second Military Medical University	Clinic Medicine	Five years	5	Yes, positive	Just so so	Other	Have no decision	10-20 h	5-10 h	Just so so	Important	TM	Low	Low	119.341	198.067
Female	22	Rural area	3	No	Parental family	Father and mother	Junior high school and below	Occupation mainly based on manual labor	Junior high school and below	Occupation mainly based on manual labor	Problem-intervening	Father	Poor	< 5000	China Central	Zhengzhou University	Preventive Medicine	Five years	3	Yes, positive	Good	Interested in medicine	Yes	30-40 h	< 5 h	Just so so	Indispensable	CTN	High	High	176.721	219.886
Male	20	Urban area	3.64	Yes	Parental family	Father and mother	Bachelor	Occupation requiring professional skills and mental work	Bachelor	Occupation requiring professional skills and mental work	Problem-intervening	Other relatives	Average	< 5000	China East	The Second Military Medical University	Clinic Medicine	Five years	3	Yes, positive	Just so so	Parental coercion	Have no decision	< 10 h	5-10 h	Just so so	Indispensable	CTN	Low	High	137.176	216.83
Male	18	Urban area	2.4	Yes	Parental family	Father and mother	College degree	Occupation requiring professional skills and mental work	College degree	Occupation requiring professional skills and mental work	Strictly managed	Mother	Average	5000-10000	China East	The Second Military Medical University	Clinic Medicine	Five years	5	Yes, positive	Just so so	Interested in medicine	Yes	10-20 h	5-10 h	Extremely interested	Indispensable	CTN	Low	Low	144.7	195.559
Male	19	Urban-rural junction	3.33	Yes	Parental family	Father and mother	Junior high school and below	Occupation mainly based on manual labor	Junior high school and below	Occupation requiring professional skills and mental work	Indulgent	Mother	Average	5000-10000	China East	The Second Military Medical University	Clinic Medicine	Five years	5	Yes, positive	Good	Interested in medicine	Have no decision	< 10 h	5-10 h	Interested	Important	CTN	High	High	161.41	211.847
Male	17	Rural area	3.2	Yes	Parental family	Father and mother	College degree	Occupation requiring professional skills and mental work	College degree	Occupation requiring professional skills and mental work	Problem-intervening	Father	Average	< 5000	China Central	Zhengzhou University	Clinic Medicine	Seven years	4	Yes, positive	Good	Interested in medicine	Yes	20-30 h	10-15 h	Interested	Important	CTN	Low	Low	142.037	199.407
Male	21	Urban area	2.6	Yes	Parental family	Father and mother	College degree	Occupation requiring professional skills and mental work	College degree	Occupation requiring professional skills and mental work	Problem-intervening	Mother	Average	5000-10000	China East	The Second Military Medical University	Clinic Medicine	Five years	3	Yes, positive	Good	Interested in medicine	Yes	10-20 h	5-10 h	Interested	Indispensable	CTN	High	High	160.156	230.261
Male	21	Urban area	2.3	No	Parental family	Father and mother	Junior high school and below	Occupation mainly based on manual labor	Junior high school and below	Occupation mainly based on manual labor	Indulgent	Father	Poor	< 5000	China Central	Zhengzhou University	Clinic Medicine	Eight years	3	Yes, positive	Good	Interested in medicine	Yes	20-30 h	> 20 h	Extremely interested	Indispensable	TM	Low	Low	144.993	188.764
Male	21	Urban area	3.01	No	Parental family	Father and mother	Junior high school and below	Occupation mainly based on manual labor	College degree	Occupation mainly based on manual labor	Indulgent	Companion	Average	< 5000	China North	The Second Military Medical University	Clinic Medicine	Five years	3	Yes, positive	Just so so	Interested in medicine	Yes	< 10 h	> 20 h	Interested	Important	TM	Low	Low	117.938	178.252
Female	18	Urban-rural junction	2.432	Yes	One-parent family	Father	Junior high school and below	Occupation mainly based on manual labor	Junior high school and below	Occupation mainly based on manual labor	Problem-intervening	Father	Poor	< 5000	China East	Bengbu Medical College	Clinic Medicine	Five years	3	Yes, positive	Good	Parental coercion	Have no decision	10-20 h	< 5 h	Just so so	Indispensable	TM	Low	Low	148.488	207.544
Female	20	Rural area	3	No	Parental family	Father and mother	Junior high school and below	Occupation mainly based on manual labor	College degree	Occupation mainly based on manual labor	Problem-intervening	Other	Poor	< 5000	China Central	Zhengzhou University	Preventive Medicine	Five years	3	Yes, negative	Good	Parental coercion	No	30-40 h	< 5 h	Interested	Important	TM	High	High	166.823	222.887
Male	21	Urban area	2.01	Yes	Parental family	Father and mother	Junior high school and below	Occupation requiring professional skills and mental work	Junior high school and below	Occupation requiring professional skills and mental work	Problem-intervening	Other	Average	5000-10000	China East	The Second Military Medical University	Clinic Medicine	Five years	4	No	Just so so	Interested in medicine	Yes	10-20 h	10-15 h	Interested	Indispensable	CTN	Low	Low	143.189	202.948
Female	21	Urban area	3.1	Yes	Parental family	Father and mother	Master	Occupation requiring professional skills and mental work	College degree	Occupation requiring professional skills and mental work	Problem-intervening	Father	Poor	5000-10000	China Central	Zhengzhou University	Clinic Medicine	Eight years	3	Yes, positive	Just so so	Interested in medicine	Yes	< 10 h	< 5 h	Interested	Indispensable	TM	High	High	160.534	211.434
Male	23	Rural area	0.48	No	Parental family	Father and mother	Junior high school and below	Occupation mainly based on manual labor	Junior high school and below	Occupation mainly based on manual labor	Strictly managed	Mother	Poor	5000-10000	China East	Bengbu Medical College	Clinic Medicine	Five years	4	Yes, positive	Just so so	Parental coercion	Yes	30-40 h	> 20 h	Just so so	Indispensable	TM	High	High	167.42	241.78
Male	19	Urban area	3.12	Yes	Parental family	Father and mother	Doctor and above	Occupation requiring professional skills and mental work	Doctor and above	Occupation requiring professional skills and mental work	Indulgent	Mother	Good	10000-15000	China Northeast	Tongji University	Clinic Medicine	Ten years	1	Yes, positive	Good	Other	Yes	20-30 h	5-10 h	Interested	Indispensable	CTN	High	High	166.358	222.194
Male	18	Rural area	3.4	No	Parental family	Other	Junior high school and below	Occupation mainly based on manual labor	Junior high school and below	Occupation mainly based on manual labor	Indulgent	Other	Average	5000-10000	China Central	The Second Military Medical University	Clinic Medicine	Five years	3	Yes, positive	Good	Parental coercion	Yes	> 40 h	5-10 h	Just so so	Indispensable	CTN	Low	High	142.357	218.507
Male	22	Rural area	3.64	Yes	Parental family	Father and mother	Bachelor	Occupation requiring professional skills and mental work	Bachelor	Occupation requiring professional skills and mental work	Indulgent	Father	Average	5000-10000	China East	The Second Military Medical University	Clinic Medicine	Five years	5	No	Just so so	Interested in medicine	Yes	10-20 h	10-15 h	Interested	Important	CTN	High	High	161.721	220.836
Male	22	Urban area	1.8	Yes	Parental family	Father and mother	Bachelor	Occupation requiring professional skills and mental work	College degree	Occupation requiring professional skills and mental work	Accompanying	Mother	Average	> 15000	China South	The Second Military Medical University	Clinic Medicine	Five years	5	Yes, negative	Just so so	Parental coercion	Have no decision	< 10 h	5-10 h	Just so so	Important	CTN	Low	Low	113.764	188.98
Male	22	Rural area	2.4	No	Parental family	Father and mother	Junior high school and below	Occupation mainly based on manual labor	Junior high school and below	Occupation mainly based on manual labor	Accompanying	Companion	Average	< 5000	China East	Bengbu Medical College	Clinic Medicine	Five years	3	Yes, negative	Just so so	Interested in medicine	Yes	20-30 h	15-20 h	Just so so	Indispensable	CTN	Low	Low	147.247	194.678
Male	22	Urban area	2.1	No	Parental family	Father and mother	College degree	Occupation requiring professional skills and mental work	College degree	Occupation requiring professional skills and mental work	Accompanying	Father	Average	5000-10000	China Central	Zhengzhou University	Clinic Medicine	Five years	2	Yes, positive	Just so so	Parental coercion	Yes	10-20 h	< 5 h	Just so so	Important	CTN	Low	Low	146.797	202.948
Male	20	Rural area	2.24	Yes	Parental family	Father and mother	Junior high school and below	Occupation mainly based on manual labor	Junior high school and below	Occupation mainly based on manual labor	Problem-intervening	Grandparents	Average	5000-10000	China East	Bengbu Medical College	Clinic Medicine	Five years	4	Yes, positive	Excellent	Parental coercion	Yes	> 40 h	15-20 h	Interested	Indispensable	TM	High	High	181.851	286.216
Male	21	Urban-rural junction	2.9	No	Parental family	Other	Bachelor	Occupation requiring professional skills and mental work	Junior high school and below	Occupation mainly based on manual labor	Indulgent	Companion	Average	> 15000	China Southwest	The Second Military Medical University	Clinic Medicine	Five years	3	Yes, positive	Good	Other	Have no decision	10-20 h	10-15 h	Interested	Indispensable	CTN	Low	Low	146.387	202.15
Female	21	Urban area	3.2	Yes	Parental family	Father and mother	Bachelor	Occupation requiring professional skills and mental work	College degree	Occupation requiring professional skills and mental work	Accompanying	Father	Average	10000-15000	China East	Bengbu Medical College	Clinic Medicine	Five years	4	Yes, positive	Just so so	Parental coercion	Yes	20-30 h	10-15 h	Interested	Important	CTN	High	High	164.837	228.354
Female	21	Urban-rural junction	3	No	Parental family	Father and mother	Junior high school and below	Occupation mainly based on manual labor	Junior high school and below	Occupation mainly based on manual labor	Indulgent	Companion	Average	5000-10000	China East	Zhengzhou University	Clinic Medicine	Five years	2	Yes, positive	Excellent	Interested in medicine	Yes	> 40 h	15-20 h	Interested	Indispensable	TM	Low	High	154.212	217.849
Male	20	Rural area	3.2	Yes	Parental family	Father and mother	Junior high school and below	Occupation mainly based on manual labor	Junior high school and below	Occupation mainly based on manual labor	Accompanying	Father	Average	5000-10000	China East	The Second Military Medical University	Clinic Medicine	Five years	3	No	Just so so	Parental coercion	Yes	10-20 h	< 5 h	Just so so	Indispensable	CTN	High	Low	163.117	186.55
Female	19	Rural area	3	No	Parental family	Father and mother	Junior high school and below	Occupation mainly based on manual labor	Junior high school and below	Occupation mainly based on manual labor	Indulgent	Companion	Poor	< 5000	China Central	Zhengzhou University	Clinic Medicine	Five years	1	Yes, positive	Good	Interested in medicine	Have no decision	10-20 h	5-10 h	Interested	Indispensable	CTN	Low	Low	149.07	174.574
Female	21	Urban-rural junction	2	Yes	Parental family	Father and mother	Bachelor	Occupation requiring professional skills and mental work	Bachelor	Occupation requiring professional skills and mental work	Indulgent	Mother	Average	5000-10000	China Central	Zhengzhou University	Clinic Medicine	Seven years	5	Yes, positive	Just so so	Parental coercion	Yes	> 40 h	10-15 h	Interested	Indispensable	PBL	Low	Low	141.899	202.948
Male	23	Rural area	3	No	Parental family	Father and mother	College degree	Occupation requiring professional skills and mental work	Junior high school and below	Occupation mainly based on manual labor	Strictly managed	Father	Poor	< 5000	China Central	Zhengzhou University	Clinic Medicine	Five years	4	Yes, positive	Just so so	Interested in medicine	No	10-20 h	10-15 h	Just so so	Indispensable	TM	High	High	177.806	244.02
Male	20	Urban area	3	Yes	Parental family	Father and mother	Junior high school and below	Occupation mainly based on manual labor	Junior high school and below	Occupation mainly based on manual labor	Accompanying	Mother	Average	5000-10000	China Southwest	The Second Military Medical University	Clinic Medicine	Five years	5	Yes, positive	Good	Parental coercion	Have no decision	< 10 h	5-10 h	Interested	Important	CTN	Low	Low	142.829	172.87
Male	20	Urban-rural junction	3.3	Yes	Parental family	Father and mother	College degree	Occupation requiring professional skills and mental work	College degree	Occupation requiring professional skills and mental work	Problem-intervening	Father	Average	5000-10000	China East	The Second Military Medical University	Clinic Medicine	Five years	3	Yes, negative	Bad	Interested in medicine	Yes	30-40 h	5-10 h	Interested	Indispensable	TM	High	High	170.133	221.954
Male	19	Urban area	3	Yes	One-parent family	Father and mother	Bachelor	Occupation requiring professional skills and mental work	College degree	Occupation requiring professional skills and mental work	Strictly managed	Father	Good	> 15000	China East	Zhengzhou University	Nursing	Five years	1	No	Excellent	Interested in medicine	Have no decision	20-30 h	> 20 h	Interested	Indispensable	CTN	High	High	157.078	215.845
Male	20	Rural area	3.06	No	Parental family	Father and mother	Junior high school and below	Occupation mainly based on manual labor	Junior high school and below	Occupation mainly based on manual labor	Indulgent	Teacher	Average	< 5000	China Central	The Second Military Medical University	Clinic Medicine	Five years	4	Yes, positive	Excellent	Interested in medicine	Yes	10-20 h	10-15 h	Interested	Indispensable	CTN	High	High	161.907	223.002
Male	20	Urban area	3.5	Yes	Parental family	Father and mother	Junior high school and below	Occupation mainly based on manual labor	Junior high school and below	Occupation mainly based on manual labor	Strictly managed	Teacher	Average	5000-10000	China East	The Second Military Medical University	Clinic Medicine	Five years	3	Yes, positive	Good	Parental coercion	Yes	30-40 h	10-15 h	Just so so	Important	CTN	Low	Low	147.103	202.948
Male	23	Urban area	3.4	Yes	Parental family	Father and mother	Bachelor	Occupation requiring professional skills and mental work	Bachelor	Occupation requiring professional skills and mental work	Indulgent	Mother	Average	> 15000	China East	The Second Military Medical University	Clinic Medicine	Five years	5	Yes, positive	Excellent	Interested in medicine	Yes	< 10 h	15-20 h	Interested	Indispensable	CTN	Low	Low	140.466	183.187
Male	20	Rural area	3	Yes	Parental family	Father and mother	Junior high school and below	Occupation mainly based on manual labor	Junior high school and below	Occupation mainly based on manual labor	Indulgent	Companion	Average	< 5000	China Southwest	The Second Military Medical University	General Medicine	Five years	5	No	Just so so	Interested in medicine	Yes	< 10 h	< 5 h	Interested	Important	CTN	Low	High	141.572	230.278
Male	22	Urban-rural junction	4	No	One-parent family	Mother	Junior high school and below	Occupation requiring professional skills and mental work	Junior high school and below	Occupation requiring professional skills and mental work	Indulgent	Companion	Poor	< 5000	China Central	Zhengzhou University	Preventive Medicine	Five years	3	Yes, positive	Excellent	Interested in medicine	Yes	> 40 h	< 5 h	Extremely interested	Indispensable	CTN	High	High	179.618	227.916
Male	23	Urban area	3.06	Yes	Parental family	Father and mother	Bachelor	Occupation requiring professional skills and mental work	Bachelor	Occupation requiring professional skills and mental work	Strictly managed	Mother	Average	10000-15000	China Northwest	Tongji University	Clinic Medicine	Five years	4	Yes, positive	Good	Interested in medicine	Yes	> 40 h	5-10 h	Extremely interested	Indispensable	CTN	High	High	176.48	231.074
Male	22	Urban-rural junction	2.08	Yes	Parental family	Father and mother	College degree	Occupation mainly based on manual labor	Junior high school and below	Occupation mainly based on manual labor	Problem-intervening	Companion	Average	5000-10000	China East	Bengbu Medical College	Clinic Medicine	Five years	5	Yes, positive	Just so so	Parental coercion	Yes	20-30 h	10-15 h	Interested	Indispensable	CTN	Low	Low	142.362	195.685
Male	18	Urban area	2.1	Yes	Parental family	Father and mother	Bachelor	Occupation requiring professional skills and mental work	Bachelor	Occupation requiring professional skills and mental work	Strictly managed	Father	Average	10000-15000	China North	The Second Military Medical University	Clinic Medicine	Five years	3	Yes, positive	Excellent	Interested in medicine	Have no decision	20-30 h	10-15 h	Interested	Indispensable	CTN	High	High	154.948	220.777
Female	20	Urban area	2.96	No	Parental family	Father and mother	Junior high school and below	Occupation mainly based on manual labor	Junior high school and below	Occupation mainly based on manual labor	Problem-intervening	Father	Average	5000-10000	China Central	Tongji University	Clinic Medicine	Five years	3	Yes, positive	Good	Interested in medicine	Yes	20-30 h	> 20 h	Interested	Indispensable	CTN	High	High	160.941	240.322
Male	24	Urban-rural junction	3	No	One-parent family	Mother	Bachelor	Occupation mainly based on manual labor	Junior high school and below	Occupation mainly based on manual labor	Strictly managed	Mother	Poor	< 5000	China Central	Zhengzhou University	Clinic Medicine	Seven years	5	Yes, positive	Just so so	Interested in medicine	Yes	30-40 h	< 5 h	Extremely interested	Indispensable	CTN	High	High	165.206	222.251
Female	21	Urban-rural junction	2.176	No	One-parent family	Mother	Junior high school and below	Occupation mainly based on manual labor	Junior high school and below	Occupation mainly based on manual labor	Strictly managed	Father	Average	< 5000	China East	Bengbu Medical College	Clinic Medicine	Five years	3	Yes, positive	Excellent	Interested in medicine	Yes	> 40 h	> 20 h	Interested	Indispensable	CTN	High	High	177.304	246.704
Male	21	Urban area	3	Yes	Parental family	Father and mother	College degree	Occupation requiring professional skills and mental work	College degree	Occupation requiring professional skills and mental work	Problem-intervening	Father	Average	5000-10000	China Southwest	The Second Military Medical University	Clinic Medicine	Five years	3	Yes, positive	Just so so	Interested in medicine	Yes	10-20 h	5-10 h	Interested	Indispensable	CTN	Low	Low	153.335	198.639
Male	22	Rural area	3.49	No	Parental family	Father and mother	College degree	Occupation requiring professional skills and mental work	College degree	Occupation requiring professional skills and mental work	Problem-intervening	Teacher	Average	5000-10000	China Central	The Second Military Medical University	Clinic Medicine	Five years	4	No	Just so so	Parental coercion	Have no decision	30-40 h	15-20 h	Just so so	Important	CTN	Low	High	144.256	219.582
Female	20	Urban-rural junction	3.2	Yes	Parental family	Father and mother	Junior high school and below	Occupation mainly based on manual labor	College degree	Occupation requiring professional skills and mental work	Problem-intervening	Teacher	Average	5000-10000	China Central	Zhengzhou University	Preventive Medicine	Five years	3	No	Just so so	Parental coercion	No	< 10 h	> 20 h	Extremely not interested	Indispensable	TM	Low	Low	141.891	165.294
Female	18	Rural area	3.6	No	Parental family	Father and mother	Junior high school and below	Occupation requiring professional skills and mental work	Junior high school and below	Occupation requiring professional skills and mental work	Problem-intervening	Father	Average	< 5000	China Southwest	Tongji University	Clinic Medicine	Eight years	1	Yes, positive	Good	Parental coercion	Yes	30-40 h	5-10 h	Just so so	Indispensable	PBL	High	High	187.725	271.834
Male	23	Rural area	2.7	No	Parental family	Father and mother	Junior high school and below	Occupation mainly based on manual labor	Junior high school and below	Occupation mainly based on manual labor	Indulgent	Teacher	Very poor	< 5000	China Central	The Second Military Medical University	Clinic Medicine	Five years	5	No	Just so so	Other	No	< 10 h	15-20 h	Just so so	Indispensable	PBL	High	High	174.185	261.155
Male	21	Urban area	3.2	No	Parental family	Father and mother	Bachelor	Occupation requiring professional skills and mental work	College degree	Occupation requiring professional skills and mental work	Problem-intervening	Father	Average	> 15000	China Central	The Second Military Medical University	Clinic Medicine	Five years	3	Yes, positive	Just so so	Interested in medicine	Yes	> 40 h	< 5 h	Extremely interested	Indispensable	TM	High	High	180.307	264.438
Female	23	Urban area	3.07	Yes	Parental family	Father and mother	Bachelor	Occupation requiring professional skills and mental work	Bachelor	Occupation requiring professional skills and mental work	Problem-intervening	Father	Average	5000-10000	China Southwest	Tongji University	Clinic Medicine	Five years	5	Yes, positive	Good	Interested in medicine	Yes	10-20 h	5-10 h	Interested	Indispensable	CTN	Low	High	151.654	253.685
Female	19	Rural area	3.2	No	Parental family	Father and mother	Junior high school and below	Occupation requiring professional skills and mental work	Junior high school and below	Occupation mainly based on manual labor	Problem-intervening	Mother	Good	10000-15000	China East	Bengbu Medical College	Clinic Medicine	Five years	3	Yes, positive	Excellent	Interested in medicine	Yes	> 40 h	< 5 h	Extremely interested	Indispensable	CTN	Low	Low	151.461	210.325
Male	22	Urban-rural junction	3.1	Yes	Parental family	Father and mother	College degree	Occupation requiring professional skills and mental work	Junior high school and below	Occupation mainly based on manual labor	Indulgent	Teacher	Average	5000-10000	China North	The Second Military Medical University	Clinic Medicine	Five years	5	Yes, positive	Good	Interested in medicine	Have no decision	< 10 h	> 20 h	Just so so	Indispensable	TM	High	High	163.694	216.384
Female	22	Rural area	2.9	No	Parental family	Father	Junior high school and below	Occupation mainly based on manual labor	Junior high school and below	Occupation mainly based on manual labor	Indulgent	Father	Average	< 5000	China South	Zhengzhou University	Preventive Medicine	Five years	3	Yes, positive	Good	Other	Have no decision	10-20 h	5-10 h	Just so so	Indispensable	TM	High	High	177.529	253.685
Female	19	Rural area	3	No	Parental family	Father and mother	Junior high school and below	Occupation mainly based on manual labor	Junior high school and below	Occupation mainly based on manual labor	Indulgent	Companion	Poor	5000-10000	China Central	Zhengzhou University	Clinic Medicine	Five years	2	Yes, positive	Excellent	Interested in medicine	Yes	20-30 h	< 5 h	Interested	Indispensable	CTN	High	Low	165.506	203.594
Male	20	Urban area	2.4	Yes	Parental family	Father and mother	College degree	Occupation mainly based on manual labor	College degree	Occupation requiring professional skills and mental work	Accompanying	Mother	Average	5000-10000	China East	The Second Military Medical University	Clinic Medicine	Five years	5	Yes, positive	Excellent	Parental coercion	Have no decision	< 10 h	< 5 h	Interested	Indispensable	PBL	High	High	173.65	253.685
Female	18	Rural area	3.3	Yes	Parental family	Father	Junior high school and below	Occupation mainly based on manual labor	Junior high school and below	Occupation mainly based on manual labor	Accompanying	Companion	Very good	< 5000	China South	The Second Military Medical University	Clinic Medicine	Five years	5	Yes, positive	Excellent	Interested in medicine	Yes	< 10 h	< 5 h	Extremely interested	Indispensable	TM	High	High	205.401	304.422
Male	21	Urban-rural junction	2.97	No	Parental family	Other	Junior high school and below	Occupation requiring professional skills and mental work	Junior high school and below	Occupation requiring professional skills and mental work	Indulgent	Father	Average	5000-10000	China Southwest	The Second Military Medical University	Clinic Medicine	Five years	5	Yes, positive	Just so so	Interested in medicine	Have no decision	< 10 h	5-10 h	Interested	Indispensable	TM	High	High	154.924	219.904
Male	18	Urban-rural junction	2.4	Yes	Parental family	Father and mother	Bachelor	Occupation requiring professional skills and mental work	College degree	Occupation mainly based on manual labor	Problem-intervening	Mother	Average	< 5000	China Northeast	The Second Military Medical University	Clinic Medicine	Five years	5	No	Just so so	Interested in medicine	Have no decision	10-20 h	10-15 h	Interested	Indispensable	CTN	Low	Low	136.865	202.948
Female	21	Urban area	2.8	No	One-parent family	Other	Junior high school and below	Occupation requiring professional skills and mental work	College degree	Occupation requiring professional skills and mental work	Indulgent	Teacher	Average	< 5000	China East	Tongji University	Clinic Medicine	Five years	3	Yes, positive	Just so so	Interested in medicine	Yes	10-20 h	10-15 h	Interested	Indispensable	CTN	Low	Low	153.583	197.159
Male	21	Rural area	2.3	No	Parental family	Father and mother	Junior high school and below	Occupation requiring professional skills and mental work	Junior high school and below	Occupation mainly based on manual labor	Problem-intervening	Father	Poor	< 5000	China Central	Zhengzhou University	Clinic Medicine	Five years	2	Yes, positive	Excellent	Parental coercion	Yes	10-20 h	5-10 h	Not interested	Indispensable	TM	Low	Low	136.489	161.794
Male	21	Rural area	1.5	Yes	Parental family	Father and mother	Junior high school and below	Occupation requiring professional skills and mental work	College degree	Occupation requiring professional skills and mental work	Problem-intervening	Teacher	Average	10000-15000	China North	The Second Military Medical University	Clinic Medicine	Five years	3	No	Excellent	Parental coercion	No	< 10 h	> 20 h	Extremely not interested	Indispensable	TM	Low	Low	117.218	136.724
Male	23	Urban area	2.7	Yes	Parental family	Father and mother	Bachelor	Occupation requiring professional skills and mental work	College degree	Occupation requiring professional skills and mental work	Strictly managed	Companion	Average	< 5000	China Central	The Second Military Medical University	Clinic Medicine	Five years	5	Yes, positive	Just so so	Interested in medicine	Have no decision	< 10 h	> 20 h	Interested	Important	TM	High	High	173.987	255.786
Male	20	Urban area	3.3	No	Parental family	Father and mother	Bachelor	Occupation requiring professional skills and mental work	Bachelor	Occupation requiring professional skills and mental work	Indulgent	Companion	Average	> 15000	China Central	Zhengzhou University	Clinic Medicine	Seven years	5	Yes, positive	Just so so	Interested in medicine	Yes	30-40 h	5-10 h	Interested	Important	TM	Low	High	142.217	221.737
Male	24	Urban-rural junction	3	No	Parental family	Father and mother	Junior high school and below	Occupation mainly based on manual labor	Junior high school and below	Occupation mainly based on manual labor	Strictly managed	Companion	Average	< 5000	China Central	Zhengzhou University	Clinic Medicine	Seven years	5	Yes, positive	Just so so	Other	Yes	20-30 h	< 5 h	Just so so	Indispensable	TM	Low	Low	134.309	202.948
Male	21	Urban area	3.6	Yes	Parental family	Father and mother	Bachelor	Occupation requiring professional skills and mental work	College degree	Occupation mainly based on manual labor	Problem-intervening	Companion	Poor	< 5000	China East	The Second Military Medical University	Clinic Medicine	Five years	3	Yes, positive	Just so so	Parental coercion	Have no decision	30-40 h	10-15 h	Just so so	Indispensable	CTN	Low	Low	43.043	50.737
Female	22	Rural area	1.7	No	Parental family	Father and mother	Junior high school and below	Occupation mainly based on manual labor	Junior high school and below	Occupation mainly based on manual labor	Strictly managed	Father	Average	5000-10000	China East	Zhengzhou University	Preventive Medicine	Five years	3	No	Good	Parental coercion	Have no decision	< 10 h	< 5 h	Just so so	Indispensable	TM	Low	Low	141.835	186.027
Female	19	Rural area	2.24	No	Parental family	Father and mother	Junior high school and below	Occupation mainly based on manual labor	Junior high school and below	Occupation mainly based on manual labor	Problem-intervening	Other	Poor	< 5000	China East	Bengbu Medical College	Clinic Medicine	Five years	3	Yes, positive	Excellent	Parental coercion	Yes	< 10 h	> 20 h	Not interested	Important	TM	Low	Low	110.133	119.721
Male	20	Urban-rural junction	2.1	Yes	Reorganized family	Father and mother	College degree	Occupation requiring professional skills and mental work	College degree	Occupation requiring professional skills and mental work	Strictly managed	Companion	Average	5000-10000	China East	The Second Military Medical University	General Medicine	Five years	5	Yes, positive	Just so so	Interested in medicine	Yes	10-20 h	10-15 h	Just so so	Important	TM	High	High	165.005	248.715
Female	19	Urban area	3.52	Yes	Parental family	Father and mother	Bachelor	Occupation requiring professional skills and mental work	Bachelor	Occupation requiring professional skills and mental work	Indulgent	Teacher	Average	10000-15000	China Southwest	Tongji University	Clinic Medicine	Ten years	1	Yes, positive	Good	Parental coercion	Have no decision	< 10 h	5-10 h	Not interested	Indispensable	CTN	Low	Low	136.509	190.887
Male	23	Rural area	3.1	Yes	Parental family	Father and mother	College degree	Occupation requiring professional skills and mental work	College degree	Occupation requiring professional skills and mental work	Indulgent	Mother	Average	10000-15000	China Central	The Second Military Medical University	Clinic Medicine	Eight years	5	Yes, positive	Good	Other	Yes	20-30 h	15-20 h	Interested	Indispensable	CTN	Low	Low	129.789	185.69
Female	18	Urban-rural junction	3.58	Yes	Parental family	Father and mother	College degree	Occupation requiring professional skills and mental work	College degree	Occupation requiring professional skills and mental work	Problem-intervening	Father	Average	5000-10000	China Southwest	Tongji University	Rehabilitation Therapy	Five years	1	No	Just so so	Other	No	10-20 h	10-15 h	Interested	Indispensable	CTN	Low	Low	152.31	200.976
Male	21	Urban-rural junction	3	No	Parental family	Father and mother	Junior high school and below	Occupation requiring professional skills and mental work	Junior high school and below	Occupation requiring professional skills and mental work	Problem-intervening	Mother	Average	5000-10000	China East	The Second Military Medical University	Clinic Medicine	Five years	3	Yes, positive	Good	Parental coercion	Have no decision	10-20 h	< 5 h	Just so so	Important	CTN	Low	Low	132.702	185.362
Male	20	Urban area	1.86	Yes	Parental family	Father and mother	Bachelor	Occupation requiring professional skills and mental work	College degree	Occupation requiring professional skills and mental work	Problem-intervening	Mother	Poor	5000-10000	China Southwest	The Second Military Medical University	Clinic Medicine	Five years	3	Yes, positive	Bad	Parental coercion	Have no decision	< 10 h	> 20 h	Just so so	Indispensable	CTN	Low	Low	128.433	176.933
Male	24	Rural area	2.2	Yes	Parental family	Father and mother	Junior high school and below	Occupation requiring professional skills and mental work	Junior high school and below	Occupation requiring professional skills and mental work	Problem-intervening	Companion	Poor	< 5000	China North	Zhengzhou University	Clinic Medicine	Seven years	5	Yes, positive	Just so so	Parental coercion	Yes	< 10 h	< 5 h	Just so so	Indispensable	CTN	Low	Low	127.464	174.797
Female	22	Rural area	3.4	No	Parental family	Father and mother	Junior high school and below	Occupation mainly based on manual labor	Junior high school and below	Occupation mainly based on manual labor	Problem-intervening	Teacher	Average	5000-10000	China East	Zhengzhou University	Clinic Medicine	Seven years	4	Yes, positive	Just so so	Interested in medicine	Yes	> 40 h	< 5 h	Interested	Indispensable	CTN	Low	Low	133.164	202.948
Male	19	Rural area	4	No	Parental family	Father and mother	Bachelor	Occupation mainly based on manual labor	Junior high school and below	Occupation mainly based on manual labor	Strictly managed	Mother	Very poor	< 5000	China Northeast	The Second Military Medical University	Clinic Medicine	Five years	4	Yes, positive	Excellent	Interested in medicine	Yes	> 40 h	> 20 h	Extremely interested	Indispensable	TM	Low	Low	145.709	202.948
Male	23	Rural area	3	No	Parental family	Father	Junior high school and below	Occupation requiring professional skills and mental work	Junior high school and below	Occupation requiring professional skills and mental work	Problem-intervening	Father	Average	5000-10000	China South	The Second Military Medical University	Clinic Medicine	Five years	5	Yes, positive	Good	Interested in medicine	Yes	10-20 h	5-10 h	Interested	Important	CTN	High	High	155.959	225.262
Male	23	Urban area	2	Yes	Parental family	Father and mother	Junior high school and below	Occupation mainly based on manual labor	Junior high school and below	Occupation mainly based on manual labor	Indulgent	Teacher	Average	5000-10000	China South	Zhengzhou University	Clinic Medicine	Seven years	4	Yes, positive	Just so so	Interested in medicine	Yes	< 10 h	10-15 h	Interested	Important	CTN	Low	High	136.428	226.411
Male	20	Rural area	3.55	No	Parental family	Father	Bachelor	Occupation mainly based on manual labor	Junior high school and below	Occupation mainly based on manual labor	Indulgent	Father	Poor	5000-10000	China Southwest	Tongji University	Clinic Medicine	Eight years	1	Yes, positive	Good	Interested in medicine	Yes	> 40 h	5-10 h	Interested	Indispensable	PBL	High	High	160.611	248.722
Female	21	Rural area	2.3	No	Parental family	Father and mother	Junior high school and below	Occupation mainly based on manual labor	Junior high school and below	Occupation mainly based on manual labor	Indulgent	Mother	Average	< 5000	China Central	Zhengzhou University	Preventive Medicine	Five years	3	Yes, positive	Good	Interested in medicine	No	10-20 h	< 5 h	Interested	Indispensable	TM	High	Low	160.567	197.611
Male	22	Rural area	3.39	No	Parental family	Father and mother	Bachelor	Occupation mainly based on manual labor	Junior high school and below	Occupation mainly based on manual labor	Indulgent	Companion	Poor	< 5000	China North	The Second Military Medical University	Clinic Medicine	Five years	3	Yes, positive	Good	Interested in medicine	Yes	> 40 h	5-10 h	Just so so	Important	CTN	High	High	170.541	228.465
Male	19	Rural area	3.07	Yes	Parental family	Father and mother	Junior high school and below	Occupation requiring professional skills and mental work	College degree	Occupation requiring professional skills and mental work	Indulgent	Mother	Average	5000-10000	China East	The Second Military Medical University	Clinic Medicine	Five years	5	Yes, negative	Just so so	Interested in medicine	Have no decision	10-20 h	< 5 h	Interested	Indispensable	CTN	Low	Low	135.797	184.774
Male	20	Urban-rural junction	2.47	No	Parental family	Father and mother	Bachelor	Occupation requiring professional skills and mental work	College degree	Occupation requiring professional skills and mental work	Indulgent	Father	Good	10000-15000	China South	The Second Military Medical University	Clinic Medicine	Five years	5	Yes, positive	Excellent	Parental coercion	Have no decision	< 10 h	5-10 h	Just so so	Indispensable	CTN	Low	Low	147.492	194.254
Female	22	Urban area	3.4	No	Reorganized family	Father	College degree	Occupation requiring professional skills and mental work	Bachelor	Occupation requiring professional skills and mental work	Accompanying	Grandparents	Average	> 15000	China East	The Second Military Medical University	Clinic Medicine	Five years	4	Yes, positive	Excellent	Interested in medicine	Yes	> 40 h	5-10 h	Extremely interested	Indispensable	CTN	High	High	176.248	296.17
Male	20	Rural area	2.24	No	Parental family	Father and mother	Junior high school and below	Occupation mainly based on manual labor	Junior high school and below	Occupation mainly based on manual labor	Indulgent	Father	Average	< 5000	China East	Bengbu Medical College	Clinic Medicine	Five years	4	Yes, positive	Good	Parental coercion	Yes	> 40 h	5-10 h	Interested	Indispensable	TM	High	High	171.335	224.359
Male	18	Urban area	3.28	Yes	Parental family	Father and mother	Bachelor	Occupation requiring professional skills and mental work	College degree	Occupation requiring professional skills and mental work	Problem-intervening	Mother	Average	5000-10000	China Southwest	Tongji University	Clinic Medicine	Eight years	1	Yes, negative	Just so so	Other	Yes	20-30 h	< 5 h	Interested	Indispensable	CTN	High	High	170.045	226.685
Male	24	Rural area	3.28	No	Parental family	Father and mother	College degree	Occupation mainly based on manual labor	Junior high school and below	Occupation mainly based on manual labor	Problem-intervening	Teacher	Average	< 5000	China East	Tongji University	Clinic Medicine	Five years	5	Yes, positive	Excellent	Interested in medicine	Yes	10-20 h	5-10 h	Extremely interested	Indispensable	PBL	High	High	173.25	238.516
Male	21	Rural area	1.6	No	Parental family	Father and mother	College degree	Occupation mainly based on manual labor	Junior high school and below	Occupation mainly based on manual labor	Indulgent	Mother	Poor	< 5000	China East	Zhengzhou University	Preventive Medicine	Five years	3	No	Good	Other	No	< 10 h	5-10 h	Not interested	Important	TM	Low	Low	138.343	201.521
Male	23	Rural area	2.8	Yes	Parental family	Father and mother	Junior high school and below	Occupation mainly based on manual labor	Junior high school and below	Occupation mainly based on manual labor	Indulgent	Companion	Poor	< 5000	China East	The Second Military Medical University	Clinic Medicine	Five years	5	Yes, positive	Excellent	Other	Yes	30-40 h	< 5 h	Interested	Indispensable	TM	Low	Low	141.607	201.862
Female	21	Urban area	3.6	Yes	Parental family	Father and mother	Master	Occupation requiring professional skills and mental work	Bachelor	Occupation requiring professional skills and mental work	Accompanying	Companion	Good	5000-10000	China Southwest	The Second Military Medical University	Clinic Medicine	Five years	3	Yes, positive	Good	Interested in medicine	Yes	10-20 h	5-10 h	Extremely interested	Indispensable	CTN	High	High	161.918	225.28
Male	21	Urban area	3	No	Parental family	Father and mother	Master	Occupation requiring professional skills and mental work	Master	Occupation requiring professional skills and mental work	Accompanying	Mother	Average	> 15000	China Central	Zhengzhou University	Clinic Medicine	Eight years	3	Yes, positive	Just so so	Interested in medicine	Yes	10-20 h	5-10 h	Extremely interested	Indispensable	TM	Low	Low	39.302	50.737
Female	21	Rural area	1.984	No	Parental family	Father and mother	Junior high school and below	Occupation requiring professional skills and mental work	Junior high school and below	Occupation requiring professional skills and mental work	Indulgent	Companion	Average	> 15000	China East	Bengbu Medical College	Clinic Medicine	Five years	4	Yes, negative	Just so so	Interested in medicine	Yes	30-40 h	> 20 h	Interested	Important	TM	Low	Low	140.675	204.224
Male	20	Urban area	3.3	Yes	Parental family	Father and mother	Bachelor	Occupation requiring professional skills and mental work	College degree	Occupation requiring professional skills and mental work	Accompanying	Mother	Average	> 15000	China East	The Second Military Medical University	Clinic Medicine	Five years	5	Yes, positive	Excellent	Interested in medicine	Yes	20-30 h	> 20 h	Interested	Indispensable	CTN	High	High	178.801	253.685
Male	21	Rural area	2.8	No	Parental family	Father	Junior high school and below	Occupation mainly based on manual labor	Junior high school and below	Occupation mainly based on manual labor	Indulgent	Companion	Average	< 5000	China Southwest	Tongji University	Clinic Medicine	Five years	2	Yes, negative	Excellent	Interested in medicine	Have no decision	10-20 h	10-15 h	Just so so	Important	PBL	Low	Low	130.937	204.523
Female	23	Rural area	2.24	Yes	Parental family	Father and mother	Junior high school and below	Occupation mainly based on manual labor	Junior high school and below	Occupation requiring professional skills and mental work	Indulgent	Father	Average	10000-15000	China East	Bengbu Medical College	Clinic Medicine	Five years	4	Yes, positive	Just so so	Parental coercion	Yes	20-30 h	5-10 h	Just so so	Indispensable	TM	Low	Low	140.726	186.369
Male	19	Urban area	2.7	Yes	Parental family	Father and mother	Bachelor	Occupation requiring professional skills and mental work	Bachelor	Occupation requiring professional skills and mental work	Indulgent	Mother	Average	> 15000	China East	The Second Military Medical University	Clinic Medicine	Five years	5	No	Good	Other	No	< 10 h	10-15 h	Interested	Indispensable	CTN	Low	Low	141.529	191.608
Female	20	Rural area	3.4	No	Parental family	Father and mother	Junior high school and below	Occupation mainly based on manual labor	Junior high school and below	Occupation mainly based on manual labor	Indulgent	Companion	Average	< 5000	China Central	Zhengzhou University	Clinic Medicine	Five years	2	Yes, positive	Good	Other	Yes	20-30 h	5-10 h	Just so so	Indispensable	TM	Low	Low	146.27	202.948
Male	21	Urban area	2.8	Yes	Parental family	Father and mother	Bachelor	Occupation requiring professional skills and mental work	Bachelor	Occupation requiring professional skills and mental work	Indulgent	Other	Average	5000-10000	China Northwest	The Second Military Medical University	Clinic Medicine	Five years	3	No	Terrible	Interested in medicine	Have no decision	10-20 h	10-15 h	Just so so	Indispensable	CTN	Low	Low	136.896	202.948
Male	20	Urban-rural junction	2.2	Yes	Parental family	Father and mother	Bachelor	Occupation requiring professional skills and mental work	Bachelor	Occupation requiring professional skills and mental work	Accompanying	Companion	Average	5000-10000	China Southwest	The Second Military Medical University	Clinic Medicine	Five years	5	No	Good	Parental coercion	Have no decision	< 10 h	5-10 h	Just so so	Have no decision	PBL	Low	Low	131.279	189.146
Male	24	Urban-rural junction	2.7	Yes	Parental family	Father and mother	Junior high school and below	Occupation mainly based on manual labor	Junior high school and below	Occupation mainly based on manual labor	Indulgent	Other	Average	< 5000	China Northeast	The Second Military Medical University	Clinic Medicine	Five years	5	Yes, negative	Good	Interested in medicine	Have no decision	10-20 h	10-15 h	Interested	Indispensable	CTN	Low	High	153.548	245.227
Female	23	Rural area	2.4	No	Parental family	Father and mother	College degree	Occupation requiring professional skills and mental work	Junior high school and below	Occupation mainly based on manual labor	Strictly managed	Father	Poor	< 5000	China Central	Zhengzhou University	Clinic Medicine	Five years	5	No	Just so so	Parental coercion	Have no decision	10-20 h	10-15 h	Not interested	Indispensable	CTN	Low	Low	146.499	208.14
Female	20	Rural area	2.7	Yes	Reorganized family	Mother	Junior high school and below	Occupation mainly based on manual labor	Junior high school and below	Occupation mainly based on manual labor	Indulgent	Companion	Poor	< 5000	China Central	Zhengzhou University	Clinic Medicine	Eight years	2	Yes, positive	Just so so	Interested in medicine	Have no decision	10-20 h	> 20 h	Just so so	Indispensable	TM	Low	Low	152.653	173.502
Male	21	Urban-rural junction	2.4	Yes	Parental family	Mother	Junior high school and below	Occupation mainly based on manual labor	College degree	Occupation mainly based on manual labor	Indulgent	Grandparents	Average	5000-10000	China Central	The Second Military Medical University	Clinic Medicine	Five years	4	Yes, positive	Just so so	Parental coercion	No	< 10 h	> 20 h	Not interested	Important	TM	Low	Low	119.757	162.908
Male	20	Urban area	3.38	Yes	Parental family	Father and mother	Bachelor	Occupation requiring professional skills and mental work	College degree	Occupation requiring professional skills and mental work	Problem-intervening	Father	Average	5000-10000	China East	The Second Military Medical University	Clinic Medicine	Five years	3	Yes, positive	Good	Interested in medicine	Yes	20-30 h	10-15 h	Interested	Indispensable	TM	High	High	158.019	235.47
Male	23	Rural area	2.56	No	Parental family	Father and mother	Junior high school and below	Occupation mainly based on manual labor	Junior high school and below	Occupation mainly based on manual labor	Indulgent	Teacher	Average	5000-10000	China East	Tongji University	Clinic Medicine	Five years	4	Yes, positive	Just so so	Interested in medicine	Yes	10-20 h	5-10 h	Interested	Have no decision	CTN	Low	Low	144.544	193.31
Male	21	Rural area	3	Yes	Parental family	Father and mother	Junior high school and below	Occupation mainly based on manual labor	Junior high school and below	Occupation mainly based on manual labor	Strictly managed	Other	Average	5000-10000	China North	The Second Military Medical University	Clinic Medicine	Five years	4	Yes, positive	Just so so	Interested in medicine	Yes	> 40 h	5-10 h	Extremely interested	Indispensable	TM	High	High	207.963	299.854
Male	23	Urban area	3	Yes	Parental family	Other	College degree	Occupation requiring professional skills and mental work	College degree	Occupation requiring professional skills and mental work	Problem-intervening	Grandparents	Average	10000-15000	China Central	Zhengzhou University	Clinic Medicine	Seven years	5	Yes, positive	Just so so	Other	Yes	10-20 h	> 20 h	Not interested	Indispensable	CTN	High	High	157.526	242.384
Male	22	Rural area	2.9	No	Parental family	Father and mother	Junior high school and below	Occupation mainly based on manual labor	Junior high school and below	Occupation mainly based on manual labor	Problem-intervening	Mother	Poor	< 5000	China Central	Zhengzhou University	Clinic Medicine	Eight years	3	Yes, positive	Just so so	Interested in medicine	Yes	10-20 h	< 5 h	Interested	Indispensable	CTN	Low	Low	140.644	187.966
Female	22	Rural area	1.2	No	Parental family	Father and mother	Junior high school and below	Occupation mainly based on manual labor	Junior high school and below	Occupation mainly based on manual labor	Indulgent	Teacher	Average	< 5000	China Central	Zhengzhou University	Clinic Medicine	Five years	2	Yes, negative	Good	Interested in medicine	Have no decision	20-30 h	< 5 h	Just so so	Important	CTN	High	Low	169.498	170.554
Female	20	Urban-rural junction	3.4	No	Parental family	Father and mother	College degree	Occupation requiring professional skills and mental work	College degree	Occupation mainly based on manual labor	Problem-intervening	Companion	Average	< 5000	China Central	Zhengzhou University	Clinic Medicine	Eight years	3	Yes, positive	Good	Interested in medicine	Yes	> 40 h	5-10 h	Extremely interested	Indispensable	CTN	High	High	163.502	225.584
Female	19	Urban area	3.39	No	Parental family	Father and mother	College degree	Occupation mainly based on manual labor	Junior high school and below	Occupation mainly based on manual labor	Indulgent	Teacher	Average	5000-10000	China East	The Second Military Medical University	Clinic Medicine	Five years	5	Yes, positive	Just so so	Parental coercion	Yes	20-30 h	15-20 h	Just so so	Important	CTN	Low	Low	144.547	201.676
Male	20	Urban area	2.6	No	Parental family	Father and mother	College degree	Occupation requiring professional skills and mental work	College degree	Occupation requiring professional skills and mental work	Indulgent	Father	Average	5000-10000	China East	The Second Military Medical University	Clinic Medicine	Five years	3	Yes, positive	Good	Interested in medicine	Yes	10-20 h	5-10 h	Interested	Indispensable	CTN	Low	Low	141.511	200.885
Male	21	Urban area	2.6	Yes	Parental family	Father and mother	College degree	Occupation requiring professional skills and mental work	Junior high school and below	Occupation mainly based on manual labor	Problem-intervening	Father	Average	5000-10000	China Northeast	The Second Military Medical University	Clinic Medicine	Five years	3	Yes, positive	Good	Interested in medicine	Yes	10-20 h	10-15 h	Interested	Indispensable	CTN	High	High	155.6	231.126
Male	19	Urban-rural junction	3.22	Yes	One-parent family	Father	Bachelor	Occupation requiring professional skills and mental work	Doctor and above	Occupation requiring professional skills and mental work	Indulgent	Father	Average	> 15000	China East	Tongji University	Clinic Medicine	Eight years	1	No	Good	Interested in medicine	Yes	20-30 h	10-15 h	Interested	Indispensable	CTN	High	High	187.161	250.935
Male	17	Urban area	2.7	Yes	Parental family	Father and mother	Bachelor	Occupation requiring professional skills and mental work	College degree	Occupation requiring professional skills and mental work	Indulgent	Mother	Average	< 5000	China East	The Second Military Medical University	Clinic Medicine	Five years	5	Yes, positive	Good	Interested in medicine	Yes	20-30 h	10-15 h	Interested	Indispensable	CTN	Low	Low	133.496	202.948
Male	20	Rural area	1.94	Yes	Parental family	Mother	Bachelor	Occupation requiring professional skills and mental work	Junior high school and below	Occupation requiring professional skills and mental work	Accompanying	Teacher	Very good	> 15000	China South	The Second Military Medical University	Clinic Medicine	Five years	4	Yes, positive	Just so so	Parental coercion	Have no decision	10-20 h	10-15 h	Just so so	Important	CTN	Low	High	140.48	231.335
Female	21	Urban area	2.9	Yes	Parental family	Father and mother	College degree	Occupation requiring professional skills and mental work	College degree	Occupation requiring professional skills and mental work	Problem-intervening	Mother	Average	5000-10000	China Central	Zhengzhou University	Clinic Medicine	Eight years	3	Yes, positive	Just so so	Interested in medicine	Yes	10-20 h	10-15 h	Interested	Indispensable	TM	Low	Low	145.067	187.062
Female	22	Rural area	3.2	No	Parental family	Father	Junior high school and below	Occupation requiring professional skills and mental work	Junior high school and below	Occupation requiring professional skills and mental work	Indulgent	Companion	Poor	< 5000	China Central	Zhengzhou University	Clinic Medicine	Eight years	3	Yes, negative	Just so so	Interested in medicine	Yes	> 40 h	15-20 h	Interested	Indispensable	CTN	High	Low	155.078	209.425
Male	20	Rural area	3.2	Yes	Parental family	Mother	Junior high school and below	Occupation mainly based on manual labor	Junior high school and below	Occupation mainly based on manual labor	Indulgent	Mother	Very poor	< 5000	China Southwest	Zhengzhou University	Clinic Medicine	Seven years	5	Yes, positive	Just so so	Parental coercion	Yes	> 40 h	< 5 h	Just so so	Indispensable	TM	High	High	160.531	212.779
Male	21	Rural area	3.3	No	Parental family	Father and mother	Junior high school and below	Occupation mainly based on manual labor	Junior high school and below	Occupation mainly based on manual labor	Problem-intervening	Companion	Average	5000-10000	China Southwest	The Second Military Medical University	Clinic Medicine	Five years	4	No	Just so so	Parental coercion	Have no decision	30-40 h	< 5 h	Just so so	Important	CTN	Low	Low	130.552	192.096
Female	21	Urban area	2.96	Yes	Parental family	Father and mother	Bachelor	Occupation requiring professional skills and mental work	Bachelor	Occupation requiring professional skills and mental work	Indulgent	Father	Average	< 5000	China Northwest	Tongji University	Clinic Medicine	Five years	3	Yes, positive	Excellent	Parental coercion	Yes	< 10 h	> 20 h	Interested	Indispensable	CTN	High	High	180.255	232.571
Female	19	Rural area	2.94	No	Parental family	Father and mother	Junior high school and below	Occupation mainly based on manual labor	Junior high school and below	Occupation mainly based on manual labor	Indulgent	Teacher	Very poor	< 5000	China Northwest	Tongji University	Clinic Medicine	Eight years	1	Yes, positive	Excellent	Interested in medicine	Yes	< 10 h	< 5 h	Just so so	Important	TM	High	High	167.872	241.299
Male	20	Rural area	4	No	Parental family	Father and mother	Junior high school and below	Occupation mainly based on manual labor	Junior high school and below	Occupation mainly based on manual labor	Indulgent	Mother	Average	< 5000	China Northeast	The Second Military Medical University	Clinic Medicine	Five years	5	Yes, positive	Excellent	Interested in medicine	No	> 40 h	< 5 h	Extremely interested	Indispensable	CTN	High	High	190.384	253.313
Male	21	Urban area	2.07	Yes	Parental family	Father and mother	Bachelor	Occupation requiring professional skills and mental work	College degree	Occupation requiring professional skills and mental work	Strictly managed	Mother	Average	5000-10000	China Northwest	The Second Military Medical University	Clinic Medicine	Five years	3	No	Just so so	Interested in medicine	Yes	10-20 h	< 5 h	Interested	Indispensable	TM	High	High	159.949	224.94
Male	20	Urban area	2.21	No	Parental family	Father and mother	College degree	Occupation requiring professional skills and mental work	Bachelor	Occupation requiring professional skills and mental work	Strictly managed	Father	Average	10000-15000	China North	The Second Military Medical University	Clinic Medicine	Five years	5	Yes, positive	Excellent	Interested in medicine	Have no decision	20-30 h	10-15 h	Interested	Indispensable	CTN	High	High	165.865	242.314
Female	20	Urban area	2.25	Yes	Parental family	Mother	Bachelor	Occupation requiring professional skills and mental work	Bachelor	Occupation requiring professional skills and mental work	Indulgent	Mother	Good	> 15000	China North	The Second Military Medical University	Clinic Medicine	Five years	5	Yes, positive	Excellent	Other	Have no decision	20-30 h	10-15 h	Just so so	Indispensable	CTN	Low	High	152.159	223.407
Male	21	Rural area	3.2	No	Parental family	Father and mother	Junior high school and below	Occupation mainly based on manual labor	Junior high school and below	Occupation mainly based on manual labor	Indulgent	Father	Average	< 5000	China South	The Second Military Medical University	Clinic Medicine	Five years	3	Yes, positive	Good	Interested in medicine	Yes	20-30 h	5-10 h	Interested	Indispensable	CTN	High	High	168.795	262.597
Female	19	Rural area	3.8	Yes	One-parent family	Father	Doctor and above	Occupation requiring professional skills and mental work	Master	Occupation requiring professional skills and mental work	Problem-intervening	Other	Very good	> 15000	China Central	Zhengzhou University	Clinic Medicine	Eight years	3	Yes, negative	Terrible	Other	Yes	< 10 h	> 20 h	Extremely interested	Indispensable	TM	High	High	163.827	236.352
Male	22	Urban area	2.8	No	Parental family	Father and mother	Junior high school and below	Occupation requiring professional skills and mental work	Junior high school and below	Occupation mainly based on manual labor	Indulgent	Father	Average	< 5000	China Central	Zhengzhou University	Clinic Medicine	Eight years	3	Yes, positive	Good	Interested in medicine	Yes	< 10 h	5-10 h	Interested	Indispensable	CTN	Low	Low	149.006	184.198
Male	20	Urban-rural junction	2.28	Yes	Parental family	Father and mother	Junior high school and below	Occupation requiring professional skills and mental work	Junior high school and below	Occupation requiring professional skills and mental work	Problem-intervening	Teacher	Average	10000-15000	China East	The Second Military Medical University	Clinic Medicine	Five years	5	No	Good	Interested in medicine	Yes	20-30 h	15-20 h	Interested	Important	CTN	High	High	158.349	221.662
Female	18	Rural area	2.368	No	Parental family	Father and mother	Junior high school and below	Occupation mainly based on manual labor	Junior high school and below	Occupation mainly based on manual labor	Problem-intervening	Other	Average	< 5000	China East	Bengbu Medical College	Clinic Medicine	Five years	3	Yes, positive	Excellent	Interested in medicine	Yes	20-30 h	5-10 h	Extremely interested	Indispensable	CTN	High	High	159.937	227.602
Female	22	Rural area	3	No	Parental family	Father and mother	Junior high school and below	Occupation mainly based on manual labor	Junior high school and below	Occupation mainly based on manual labor	Problem-intervening	Father	Average	< 5000	China Central	Zhengzhou University	Clinic Medicine	Eight years	3	Yes, positive	Good	Interested in medicine	Yes	10-20 h	5-10 h	Interested	Indispensable	TM	High	High	169.045	232.739
Female	22	Rural area	3	No	Parental family	Father and mother	Junior high school and below	Occupation mainly based on manual labor	Junior high school and below	Occupation mainly based on manual labor	Indulgent	Teacher	Average	5000-10000	China North	Zhengzhou University	Clinic Medicine	Seven years	4	Yes, positive	Just so so	Interested in medicine	Yes	30-40 h	5-10 h	Interested	Indispensable	CTN	Low	Low	139.512	175.829
Female	20	Rural area	3	No	Parental family	Father and mother	Junior high school and below	Occupation mainly based on manual labor	Junior high school and below	Occupation mainly based on manual labor	Problem-intervening	Mother	Average	5000-10000	China East	Zhengzhou University	Preventive Medicine	Five years	3	Yes, positive	Good	Interested in medicine	No	< 10 h	< 5 h	Just so so	Important	TM	Low	Low	146.497	208.126
Female	20	Rural area	3.4	No	Parental family	Father and mother	College degree	Occupation requiring professional skills and mental work	Junior high school and below	Occupation mainly based on manual labor	Indulgent	Other	Average	< 5000	China Central	Zhengzhou University	Clinic Medicine	Five years	2	Yes, negative	Just so so	Parental coercion	Have no decision	10-20 h	5-10 h	Just so so	Indispensable	CTN	Low	High	152.517	216.273
Male	18	Urban area	3	Yes	Parental family	Father and mother	Bachelor	Occupation requiring professional skills and mental work	College degree	Occupation requiring professional skills and mental work	Indulgent	Teacher	Average	< 5000	China Northeast	The Second Military Medical University	Clinic Medicine	Five years	5	Yes, positive	Excellent	Interested in medicine	Yes	20-30 h	15-20 h	Interested	Important	CTN	Low	Low	147.002	202.948
Male	23	Rural area	0.768	Yes	One-parent family	Father	Junior high school and below	Occupation mainly based on manual labor	Junior high school and below	Occupation mainly based on manual labor	Indulgent	Grandparents	Poor	< 5000	China East	Bengbu Medical College	Clinic Medicine	Five years	5	Yes, positive	Excellent	Interested in medicine	Yes	30-40 h	5-10 h	Extremely interested	Indispensable	TM	High	High	167.253	228.13
Male	19	Urban area	2.3	No	Parental family	Father and mother	Junior high school and below	Occupation requiring professional skills and mental work	Junior high school and below	Occupation mainly based on manual labor	Problem-intervening	Teacher	Average	10000-15000	China East	The Second Military Medical University	General Medicine	Five years	5	Yes, positive	Good	Interested in medicine	Have no decision	10-20 h	> 20 h	Just so so	Indispensable	PBL	Low	Low	132.513	174.46
Female	20	Rural area	3	No	One-parent family	Mother	Bachelor	Occupation mainly based on manual labor	Junior high school and below	Occupation mainly based on manual labor	Indulgent	Mother	Average	5000-10000	China Southwest	Zhengzhou University	Clinic Medicine	Five years	2	No	Good	Interested in medicine	Yes	20-30 h	5-10 h	Just so so	Have no decision	CTN	High	High	207.849	304.422
Male	21	Rural area	2.3	No	Parental family	Father and mother	Junior high school and below	Occupation requiring professional skills and mental work	Junior high school and below	Occupation mainly based on manual labor	Problem-intervening	Father	Poor	< 5000	China Central	Zhengzhou University	Clinic Medicine	Five years	2	Yes, positive	Excellent	Parental coercion	Yes	10-20 h	5-10 h	Not interested	Indispensable	TM	Low	Low	107.17	152.786
Male	20	Urban area	2.01	Yes	Parental family	Father and mother	Junior high school and below	Occupation requiring professional skills and mental work	College degree	Occupation requiring professional skills and mental work	Indulgent	Mother	Average	5000-10000	China North	The Second Military Medical University	Clinic Medicine	Five years	3	No	Excellent	Interested in medicine	Have no decision	20-30 h	5-10 h	Interested	Indispensable	TM	High	High	170.623	227.52
Male	23	Urban-rural junction	2.99	No	Parental family	Father and mother	Junior high school and below	Occupation mainly based on manual labor	Junior high school and below	Occupation requiring professional skills and mental work	Indulgent	Mother	Poor	5000-10000	China East	The Second Military Medical University	Clinic Medicine	Five years	4	Yes, positive	Good	Interested in medicine	Yes	10-20 h	5-10 h	Interested	Indispensable	CTN	Low	High	149.286	219.464
Female	18	Urban area	2.9	Yes	Parental family	Father and mother	Bachelor	Occupation requiring professional skills and mental work	Bachelor	Occupation requiring professional skills and mental work	Problem-intervening	Mother	Average	5000-10000	China East	The Second Military Medical University	Clinic Medicine	Five years	3	Yes, positive	Just so so	Interested in medicine	Yes	> 40 h	10-15 h	Extremely interested	Indispensable	CTN	High	High	181.596	253.685
Male	21	Urban area	2.6	Yes	Parental family	Father and mother	College degree	Occupation requiring professional skills and mental work	College degree	Occupation requiring professional skills and mental work	Accompanying	Companion	Poor	< 5000	China Northwest	The Second Military Medical University	Clinic Medicine	Five years	3	Yes, positive	Good	Parental coercion	Yes	> 40 h	5-10 h	Interested	Indispensable	CTN	High	Low	158.723	201.312
Female	20	Rural area	3	No	Parental family	Father and mother	Junior high school and below	Occupation mainly based on manual labor	College degree	Occupation requiring professional skills and mental work	Indulgent	Mother	Poor	< 5000	China Central	Zhengzhou University	Clinic Medicine	Five years	2	Yes, positive	Just so so	Parental coercion	Yes	20-30 h	15-20 h	Just so so	Indispensable	TM	High	High	156.738	210.906
Male	20	Urban-rural junction	2.6	Yes	One-parent family	Mother	College degree	Occupation mainly based on manual labor	Junior high school and below	Occupation mainly based on manual labor	Problem-intervening	Companion	Very poor	< 5000	China East	The Second Military Medical University	Clinic Medicine	Five years	4	Yes, positive	Good	Parental coercion	Yes	20-30 h	10-15 h	Interested	Indispensable	CTN	Low	Low	140.615	200.413
Male	22	Rural area	1.7	No	Parental family	Father and mother	Junior high school and below	Occupation mainly based on manual labor	Junior high school and below	Occupation requiring professional skills and mental work	Problem-intervening	Mother	Average	10000-15000	China East	Zhengzhou University	Preventive Medicine	Five years	3	Yes, negative	Bad	Other	No	< 10 h	10-15 h	Not interested	Important	CTN	Low	Low	123.422	184.429
Male	18	Urban area	3.6	Yes	Parental family	Father and mother	Master	Occupation requiring professional skills and mental work	College degree	Occupation requiring professional skills and mental work	Indulgent	Father	Average	> 15000	China East	The Second Military Medical University	Clinic Medicine	Five years	5	Yes, positive	Excellent	Interested in medicine	Yes	10-20 h	5-10 h	Extremely interested	Indispensable	TM	High	High	181.406	296.614
Female	21	Urban-rural junction	2.6	No	Parental family	Father and mother	College degree	Occupation mainly based on manual labor	Junior high school and below	Occupation mainly based on manual labor	Indulgent	Companion	Poor	5000-10000	China Central	Zhengzhou University	Clinic Medicine	Five years	2	Yes, positive	Good	Parental coercion	Yes	20-30 h	5-10 h	Interested	Indispensable	CTN	High	High	169.355	253.685
Female	23	Urban-rural junction	3.2	No	Parental family	Father and mother	College degree	Occupation requiring professional skills and mental work	Junior high school and below	Occupation mainly based on manual labor	Indulgent	Companion	Poor	5000-10000	China East	Bengbu Medical College	Clinic Medicine	Five years	4	Yes, positive	Good	Interested in medicine	Yes	30-40 h	15-20 h	Just so so	Indispensable	CTN	High	High	159.664	213.388
Female	20	Rural area	3.12	No	Parental family	Father and mother	Junior high school and below	Occupation mainly based on manual labor	Junior high school and below	Occupation mainly based on manual labor	Indulgent	Companion	Average	< 5000	China Southwest	Tongji University	Clinic Medicine	Eight years	1	Yes, positive	Just so so	Parental coercion	Yes	< 10 h	15-20 h	Just so so	Indispensable	PBL	Low	Low	139.46	156.857
Female	23	Urban area	2.8	Yes	Parental family	Father and mother	Bachelor	Occupation requiring professional skills and mental work	College degree	Occupation requiring professional skills and mental work	Indulgent	Father	Average	5000-10000	China Southwest	Tongji University	Clinic Medicine	Five years	5	Yes, positive	Good	Interested in medicine	Yes	< 10 h	10-15 h	Interested	Have no decision	CTN	High	Low	157.624	203.061
Male	19	Rural area	3.03	No	Parental family	Father and mother	College degree	Occupation requiring professional skills and mental work	Junior high school and below	Occupation requiring professional skills and mental work	Problem-intervening	Father	Average	5000-10000	China North	The Second Military Medical University	Clinic Medicine	Five years	5	Yes, positive	Good	Interested in medicine	Yes	30-40 h	10-15 h	Interested	Important	CTN	Low	Low	138.939	203.134
Female	20	Urban-rural junction	3.63	No	Parental family	Father and mother	College degree	Occupation mainly based on manual labor	Junior high school and below	Occupation mainly based on manual labor	Problem-intervening	Teacher	Average	10000-15000	China Central	The Second Military Medical University	Clinic Medicine	Five years	3	Yes, positive	Just so so	Interested in medicine	Yes	10-20 h	5-10 h	Interested	Indispensable	TM	High	High	168.172	227.316
Female	22	Urban area	3.7	Yes	One-parent family	Mother	College degree	Occupation requiring professional skills and mental work	Bachelor	Occupation requiring professional skills and mental work	Indulgent	Teacher	Average	5000-10000	China Southwest	The Second Military Medical University	Clinic Medicine	Five years	4	Yes, positive	Excellent	Interested in medicine	Yes	10-20 h	< 5 h	Just so so	Important	CTN	High	High	154.588	229.679
Male	22	Rural area	3.3	No	Parental family	Father and mother	Junior high school and below	Occupation mainly based on manual labor	Junior high school and below	Occupation mainly based on manual labor	Problem-intervening	Father	Average	< 5000	China Central	Zhengzhou University	Clinic Medicine	Seven years	4	Yes, positive	Just so so	Interested in medicine	Yes	20-30 h	5-10 h	Interested	Indispensable	CTN	High	High	167.016	224.216
Male	21	Urban-rural junction	2.8	No	Parental family	Father and mother	Bachelor	Occupation requiring professional skills and mental work	College degree	Occupation requiring professional skills and mental work	Problem-intervening	Father	Average	5000-10000	China Central	Zhengzhou University	Clinic Medicine	Seven years	3	Yes, positive	Good	Parental coercion	Yes	10-20 h	< 5 h	Interested	Indispensable	CTN	Low	Low	141.434	208.106
Male	23	Rural area	0.736	No	Parental family	Father and mother	Junior high school and below	Occupation mainly based on manual labor	Junior high school and below	Occupation mainly based on manual labor	Indulgent	Mother	Average	5000-10000	China East	Bengbu Medical College	Clinic Medicine	Five years	4	Yes, positive	Excellent	Interested in medicine	Yes	< 10 h	< 5 h	Extremely interested	Indispensable	PBL	Low	Low	139.573	199.238
Female	22	Rural area	2	No	Parental family	Father and mother	Junior high school and below	Occupation requiring professional skills and mental work	Junior high school and below	Occupation requiring professional skills and mental work	Indulgent	Grandparents	Average	5000-10000	China Central	Zhengzhou University	Clinic Medicine	Five years	2	Yes, positive	Good	Parental coercion	Have no decision	30-40 h	15-20 h	Just so so	Important	CTN	Low	Low	145.243	184.241
Female	22	Urban area	2.98	Yes	Parental family	Father and mother	Junior high school and below	Occupation requiring professional skills and mental work	College degree	Occupation requiring professional skills and mental work	Problem-intervening	Companion	Average	< 5000	China Northeast	The Second Military Medical University	Clinic Medicine	Five years	4	Yes, positive	Good	Other	Have no decision	10-20 h	15-20 h	Just so so	Indispensable	CTN	Low	Low	143.227	184.311
Female	22	Urban area	2.9	Yes	Parental family	Father and mother	College degree	Occupation mainly based on manual labor	College degree	Occupation requiring professional skills and mental work	Accompanying	Mother	Average	5000-10000	China Central	Zhengzhou University	Clinic Medicine	Seven years	4	Yes, positive	Just so so	Interested in medicine	Yes	10-20 h	5-10 h	Just so so	Indispensable	CTN	Low	Low	135.958	202.948
Female	23	Rural area	1.28	No	Parental family	Father and mother	Junior high school and below	Occupation mainly based on manual labor	Junior high school and below	Occupation mainly based on manual labor	Indulgent	Teacher	Average	< 5000	China East	Bengbu Medical College	Clinic Medicine	Five years	5	Yes, positive	Good	Parental coercion	Yes	< 10 h	< 5 h	Just so so	Important	CTN	Low	Low	129.454	179.687
Female	23	Rural area	1.1	No	Parental family	Father and mother	Junior high school and below	Occupation mainly based on manual labor	Junior high school and below	Occupation mainly based on manual labor	Indulgent	Companion	Average	< 5000	China East	Zhengzhou University	Preventive Medicine	Five years	3	Yes, positive	Just so so	Parental coercion	No	10-20 h	< 5 h	Not interested	Indispensable	PBL	High	High	178.844	253.685
Female	21	Rural area	2.7	No	Parental family	Father and mother	College degree	Occupation mainly based on manual labor	Junior high school and below	Occupation mainly based on manual labor	Indulgent	Father	Average	< 5000	China Northwest	Zhengzhou University	Preventive Medicine	Five years	3	No	Good	Other	Have no decision	> 40 h	> 20 h	Just so so	Indispensable	CTN	High	High	157.276	236.84
Female	23	Rural area	3.54	No	Parental family	Other	College degree	Occupation mainly based on manual labor	College degree	Occupation mainly based on manual labor	Indulgent	Teacher	Poor	< 5000	China Central	The Second Military Medical University	Clinic Medicine	Five years	5	No	Good	Interested in medicine	Yes	> 40 h	5-10 h	Interested	Indispensable	CTN	High	High	174.413	262.465
Female	23	Urban area	2.96	No	Parental family	Father and mother	Junior high school and below	Occupation mainly based on manual labor	College degree	Occupation mainly based on manual labor	Problem-intervening	Mother	Poor	< 5000	China Central	Tongji University	Clinic Medicine	Five years	4	Yes, negative	Just so so	Interested in medicine	Yes	10-20 h	5-10 h	Interested	Indispensable	CTN	Low	Low	129.886	202.948
Female	24	Rural area	2.7	No	Parental family	Other	Junior high school and below	Occupation mainly based on manual labor	Junior high school and below	Occupation mainly based on manual labor	Indulgent	Teacher	Average	10000-15000	China Central	Zhengzhou University	Clinic Medicine	Seven years	5	Yes, positive	Bad	Interested in medicine	Yes	20-30 h	10-15 h	Just so so	Indispensable	CTN	High	High	159.295	251.467
Male	24	Urban area	3.43	Yes	Parental family	Father and mother	College degree	Occupation requiring professional skills and mental work	Junior high school and below	Occupation requiring professional skills and mental work	Strictly managed	Father	Average	< 5000	China East	The Second Military Medical University	Clinic Medicine	Eight years	5	Yes, positive	Just so so	Parental coercion	Yes	< 10 h	> 20 h	Just so so	Have no decision	TM	Low	Low	127.573	183.152
Male	23	Urban area	2.94	Yes	Parental family	Father and mother	Bachelor	Occupation requiring professional skills and mental work	College degree	Occupation requiring professional skills and mental work	Indulgent	Mother	Average	> 15000	China East	Tongji University	Clinic Medicine	Five years	5	Yes, positive	Excellent	Interested in medicine	Yes	20-30 h	10-15 h	Interested	Important	PBL	High	High	173.719	253.685
Male	23	Urban area	2.3	Yes	Parental family	Father and mother	Bachelor	Occupation requiring professional skills and mental work	Bachelor	Occupation requiring professional skills and mental work	Strictly managed	Companion	Poor	5000-10000	China East	The Second Military Medical University	Clinic Medicine	Five years	5	No	Just so so	Parental coercion	Have no decision	10-20 h	5-10 h	Just so so	Indispensable	CTN	High	High	167.371	248.132
Male	22	Urban area	2	Yes	Parental family	Father and mother	Bachelor	Occupation requiring professional skills and mental work	College degree	Occupation requiring professional skills and mental work	Strictly managed	Mother	Average	5000-10000	China East	The Second Military Medical University	Clinic Medicine	Five years	4	Yes, negative	Just so so	Interested in medicine	Have no decision	< 10 h	> 20 h	Just so so	Important	CTN	Low	Low	123.798	170.234
Male	19	Rural area	3.3	No	Parental family	Father and mother	College degree	Occupation requiring professional skills and mental work	Junior high school and below	Occupation mainly based on manual labor	Problem-intervening	Father	Average	< 5000	China Central	Zhengzhou University	Clinic Medicine	Five years	2	Yes, positive	Good	Interested in medicine	Yes	10-20 h	5-10 h	Interested	Indispensable	CTN	High	High	157.927	226.155
Female	20	Rural area	2.24	No	Parental family	Father and mother	College degree	Occupation mainly based on manual labor	College degree	Occupation mainly based on manual labor	Accompanying	Teacher	Average	< 5000	China East	Bengbu Medical College	Clinic Medicine	Five years	3	No	Good	Interested in medicine	Yes	20-30 h	< 5 h	Interested	Indispensable	TM	Low	Low	139.335	171.978
Male	23	Urban-rural junction	3.43	Yes	Parental family	Mother	College degree	Occupation requiring professional skills and mental work	College degree	Occupation mainly based on manual labor	Problem-intervening	Mother	Average	5000-10000	China East	The Second Military Medical University	Clinic Medicine	Five years	4	Yes, positive	Good	Parental coercion	Yes	20-30 h	> 20 h	Interested	Indispensable	TM	High	High	161.716	213.586
Female	21	Rural area	3.18	No	One-parent family	Mother	Junior high school and below	Occupation mainly based on manual labor	Junior high school and below	Occupation mainly based on manual labor	Indulgent	Companion	Average	5000-10000	China Central	Tongji University	Clinic Medicine	Eight years	3	Yes, positive	Just so so	Interested in medicine	Yes	20-30 h	15-20 h	Interested	Indispensable	CTN	Low	Low	149.323	198.241
Female	18	Urban area	2.24	No	Parental family	Father and mother	College degree	Occupation mainly based on manual labor	College degree	Occupation mainly based on manual labor	Indulgent	Teacher	Average	5000-10000	China Central	Bengbu Medical College	Clinic Medicine	Five years	3	No	Just so so	Parental coercion	Yes	20-30 h	10-15 h	Just so so	Have no decision	PBL	High	High	163.328	257.437
Male	22	Urban area	3	Yes	Parental family	Father and mother	Bachelor	Occupation requiring professional skills and mental work	Bachelor	Occupation requiring professional skills and mental work	Accompanying	Teacher	Average	5000-10000	China Northeast	The Second Military Medical University	Clinic Medicine	Five years	5	Yes, positive	Just so so	Parental coercion	Yes	20-30 h	10-15 h	Interested	Indispensable	CTN	High	High	165.392	254.284
Male	23	Rural area	2.8	No	Parental family	Father and mother	College degree	Occupation mainly based on manual labor	Junior high school and below	Occupation mainly based on manual labor	Problem-intervening	Father	Poor	< 5000	China Northwest	The Second Military Medical University	Clinic Medicine	Five years	5	Yes, positive	Good	Parental coercion	Have no decision	30-40 h	10-15 h	Interested	Indispensable	CTN	Low	High	152.034	223.158
Female	20	Urban-rural junction	3.1	No	Parental family	Father and mother	Junior high school and below	Occupation mainly based on manual labor	Junior high school and below	Occupation mainly based on manual labor	Problem-intervening	Mother	Average	< 5000	China Central	Zhengzhou University	Clinic Medicine	Eight years	2	Yes, negative	Just so so	Interested in medicine	Yes	20-30 h	5-10 h	Extremely interested	Indispensable	TM	High	High	161.769	220.537
Male	20	Urban-rural junction	3	No	Parental family	Father and mother	College degree	Occupation requiring professional skills and mental work	Junior high school and below	Occupation mainly based on manual labor	Indulgent	Other	Average	5000-10000	China Central	Zhengzhou University	Clinic Medicine	Eight years	3	Yes, positive	Just so so	Parental coercion	Have no decision	20-30 h	< 5 h	Interested	Important	CTN	Low	Low	148.178	181.523
Male	21	Rural area	2.8	No	Parental family	Father and mother	Junior high school and below	Occupation mainly based on manual labor	Junior high school and below	Occupation mainly based on manual labor	Accompanying	Companion	Average	5000-10000	China East	Zhengzhou University	Preventive Medicine	Five years	3	Yes, negative	Just so so	Parental coercion	Have no decision	< 10 h	5-10 h	Just so so	Indispensable	TM	Low	Low	147.618	198.207
Female	23	Urban area	3.2	No	Parental family	Father and mother	College degree	Occupation requiring professional skills and mental work	College degree	Occupation requiring professional skills and mental work	Problem-intervening	Mother	Average	10000-15000	China East	Bengbu Medical College	Clinic Medicine	Five years	5	Yes, positive	Just so so	Parental coercion	Yes	> 40 h	15-20 h	Just so so	Indispensable	CTN	Low	Low	152.027	202.948
Male	25	Rural area	3.7	No	Parental family	Father and mother	Bachelor	Occupation requiring professional skills and mental work	Bachelor	Occupation requiring professional skills and mental work	Problem-intervening	Grandparents	Poor	< 5000	China East	The Second Military Medical University	General Medicine	Five years	5	Yes, positive	Just so so	Other	Yes	> 40 h	5-10 h	Extremely interested	Indispensable	TM	Low	Low	137.011	202.948
Male	19	Urban area	3.3	No	Parental family	Father and mother	Junior high school and below	Occupation mainly based on manual labor	Junior high school and below	Occupation mainly based on manual labor	Problem-intervening	Mother	Average	< 5000	China Central	Zhengzhou University	Clinic Medicine	Five years	1	Yes, positive	Excellent	Interested in medicine	Yes	> 40 h	5-10 h	Extremely interested	Indispensable	TM	High	High	179.863	258.824
Male	18	Rural area	3.07	Yes	Parental family	Father and mother	Bachelor	Occupation requiring professional skills and mental work	Bachelor	Occupation requiring professional skills and mental work	Problem-intervening	Mother	Average	> 15000	China East	Tongji University	Clinic Medicine	Eight years	1	Yes, positive	Good	Interested in medicine	Yes	20-30 h	15-20 h	Extremely interested	Indispensable	CTN	High	High	173.498	266.328
Female	21	Rural area	3.18	Yes	Reorganized family	Mother	Junior high school and below	Occupation mainly based on manual labor	Junior high school and below	Occupation mainly based on manual labor	Indulgent	Teacher	Poor	< 5000	China Northeast	Tongji University	Clinic Medicine	Eight years	3	No	Good	Interested in medicine	Yes	10-20 h	5-10 h	Interested	Indispensable	CTN	High	High	158.263	220.042
Male	22	Urban area	2.87	No	Parental family	Father and mother	Junior high school and below	Occupation requiring professional skills and mental work	Junior high school and below	Occupation requiring professional skills and mental work	Strictly managed	Mother	Good	> 15000	China Southwest	The Second Military Medical University	Clinic Medicine	Five years	3	Yes, positive	Just so so	Parental coercion	Have no decision	30-40 h	> 20 h	Just so so	Indispensable	CTN	High	High	170.802	245.281
Female	20	Urban area	3.04	Yes	Parental family	Father and mother	Bachelor	Occupation requiring professional skills and mental work	Bachelor	Occupation requiring professional skills and mental work	Strictly managed	Mother	Average	5000-10000	China Northwest	Tongji University	Clinic Medicine	Eight years	1	Yes, positive	Good	Interested in medicine	Yes	> 40 h	5-10 h	Interested	Indispensable	CTN	High	High	173.699	253.685
Male	21	Urban-rural junction	2.56	Yes	Parental family	Father and mother	Junior high school and below	Occupation mainly based on manual labor	Junior high school and below	Occupation mainly based on manual labor	Problem-intervening	Mother	Poor	< 5000	China East	Bengbu Medical College	Clinic Medicine	Five years	4	Yes, positive	Excellent	Other	Yes	> 40 h	5-10 h	Interested	Indispensable	TM	High	High	176.712	263.692
Male	24	Urban area	2.2	Yes	Parental family	Father and mother	Doctor and above	Occupation requiring professional skills and mental work	Doctor and above	Occupation requiring professional skills and mental work	Strictly managed	Companion	Very poor	< 5000	China Central	Zhengzhou University	Clinic Medicine	Eight years	4	Yes, negative	Terrible	Parental coercion	No	< 10 h	< 5 h	Extremely not interested	Have no decision	CTN	Low	Low	122.731	75.637
Male	23	Urban area	3	No	Parental family	Father and mother	Junior high school and below	Occupation requiring professional skills and mental work	Junior high school and below	Occupation requiring professional skills and mental work	Indulgent	Mother	Average	> 15000	China Southwest	The Second Military Medical University	Clinic Medicine	Five years	4	Yes, positive	Good	Interested in medicine	Yes	30-40 h	> 20 h	Interested	Indispensable	CTN	High	High	188.705	272.273
Male	23	Rural area	3.7	Yes	Parental family	Father and mother	Junior high school and below	Occupation mainly based on manual labor	Junior high school and below	Occupation mainly based on manual labor	Strictly managed	Mother	Poor	< 5000	China East	The Second Military Medical University	Clinic Medicine	Five years	4	No	Just so so	Interested in medicine	Yes	10-20 h	5-10 h	Interested	Important	CTN	Low	Low	143.679	199.28
Female	20	Urban area	3	Yes	Parental family	Father and mother	College degree	Occupation requiring professional skills and mental work	College degree	Occupation requiring professional skills and mental work	Accompanying	Father	Good	> 15000	China Central	Zhengzhou University	Clinic Medicine	Five years	2	Yes, positive	Just so so	Parental coercion	Yes	30-40 h	5-10 h	Just so so	Important	CTN	Low	Low	153.848	202.856
Male	22	Rural area	2.9	No	Parental family	Father and mother	Junior high school and below	Occupation mainly based on manual labor	Junior high school and below	Occupation mainly based on manual labor	Problem-intervening	Father	Poor	< 5000	China Northwest	The Second Military Medical University	Clinic Medicine	Five years	3	Yes, positive	Good	Interested in medicine	Yes	> 40 h	15-20 h	Interested	Indispensable	CTN	High	Low	157.325	202.165
Male	20	Urban-rural junction	2.7	Yes	Parental family	Father and mother	Bachelor	Occupation requiring professional skills and mental work	College degree	Occupation requiring professional skills and mental work	Strictly managed	Mother	Good	10000-15000	China East	The Second Military Medical University	Clinic Medicine	Five years	3	Yes, positive	Good	Interested in medicine	Yes	10-20 h	< 5 h	Interested	Indispensable	CTN	High	Low	158.572	202.105
Male	20	Urban area	2.2	Yes	Parental family	Father and mother	Bachelor	Occupation requiring professional skills and mental work	Bachelor	Occupation requiring professional skills and mental work	Problem-intervening	Companion	Average	> 15000	China Central	Zhengzhou University	Clinic Medicine	Five years	2	Yes, positive	Excellent	Interested in medicine	Yes	< 10 h	< 5 h	Just so so	Indispensable	TM	Low	High	148.174	218.896
Female	20	Rural area	2.6	No	Parental family	Father and mother	College degree	Occupation mainly based on manual labor	Junior high school and below	Occupation mainly based on manual labor	Indulgent	Father	Poor	< 5000	China Central	Zhengzhou University	Clinic Medicine	Five years	2	Yes, positive	Good	Interested in medicine	Have no decision	10-20 h	< 5 h	Just so so	Indispensable	TM	Low	Low	129.214	169.459
Female	19	Rural area	3.2	No	Parental family	Other	College degree	Occupation requiring professional skills and mental work	College degree	Occupation mainly based on manual labor	Indulgent	Grandparents	Average	5000-10000	China Southwest	Zhengzhou University	Preventive Medicine	Five years	3	Yes, positive	Just so so	Interested in medicine	No	> 40 h	10-15 h	Interested	Indispensable	CTN	High	High	161.862	211.445
Male	22	Urban-rural junction	3.64	No	Parental family	Father and mother	Junior high school and below	Occupation mainly based on manual labor	Junior high school and below	Occupation mainly based on manual labor	Indulgent	Other relatives	Poor	5000-10000	China East	The Second Military Medical University	Clinic Medicine	Eight years	4	Yes, positive	Just so so	Other	Yes	30-40 h	5-10 h	Interested	Indispensable	CTN	High	Low	157.165	208.874
Female	18	Urban-rural junction	3.1	No	Parental family	Father	Bachelor	Occupation requiring professional skills and mental work	Bachelor	Occupation requiring professional skills and mental work	Accompanying	Mother	Average	5000-10000	China North	Zhengzhou University	Clinic Medicine	Five years	2	No	Just so so	Parental coercion	Yes	10-20 h	5-10 h	Just so so	Have no decision	CTN	Low	Low	107.769	152.211
Female	21	Rural area	2.7	No	Parental family	Father and mother	Junior high school and below	Occupation mainly based on manual labor	Junior high school and below	Occupation mainly based on manual labor	Problem-intervening	Companion	Poor	5000-10000	China Central	Zhengzhou University	Clinic Medicine	Eight years	3	No	Just so so	Interested in medicine	Yes	20-30 h	> 20 h	Interested	Important	TM	Low	Low	149.892	210.134
Male	19	Rural area	3.04	Yes	One-parent family	Father	Junior high school and below	Occupation mainly based on manual labor	Junior high school and below	Occupation mainly based on manual labor	Indulgent	Father	Poor	< 5000	China Northeast	Tongji University	Clinic Medicine	Eight years	1	Yes, positive	Good	Interested in medicine	Yes	20-30 h	5-10 h	Interested	Important	CTN	Low	Low	140.637	207.741
Male	19	Rural area	2.24	No	Parental family	Father and mother	Junior high school and below	Occupation mainly based on manual labor	Junior high school and below	Occupation mainly based on manual labor	Indulgent	Companion	Average	5000-10000	China East	Bengbu Medical College	Clinic Medicine	Five years	3	Yes, positive	Good	Interested in medicine	Yes	20-30 h	> 20 h	Just so so	Indispensable	PBL	High	Low	162.496	195.369
Female	19	Rural area	3.5	No	Parental family	Father and mother	Bachelor	Occupation mainly based on manual labor	Junior high school and below	Occupation mainly based on manual labor	Indulgent	Father	Poor	< 5000	China Central	The Second Military Medical University	Clinic Medicine	Five years	5	Yes, positive	Excellent	Interested in medicine	Yes	30-40 h	5-10 h	Interested	Important	CTN	High	High	158.332	250.249
Female	21	Urban-rural junction	3	No	Parental family	Father and mother	Junior high school and below	Occupation mainly based on manual labor	Junior high school and below	Occupation mainly based on manual labor	Problem-intervening	Mother	Poor	< 5000	China North	Zhengzhou University	Preventive Medicine	Five years	3	Yes, positive	Good	Interested in medicine	Yes	< 10 h	10-15 h	Extremely interested	Indispensable	CTN	High	High	189.853	238.357
Female	21	Urban-rural junction	2.4	No	Parental family	Father and mother	Junior high school and below	Occupation mainly based on manual labor	Bachelor	Occupation mainly based on manual labor	Accompanying	Father	Average	< 5000	China South	Zhengzhou University	Clinic Medicine	Five years	2	Yes, positive	Excellent	Interested in medicine	Yes	30-40 h	< 5 h	Interested	Important	TM	Low	Low	136.934	202.948
Female	21	Urban area	2.4	Yes	Parental family	Father and mother	Junior high school and below	Occupation mainly based on manual labor	Junior high school and below	Occupation mainly based on manual labor	Problem-intervening	Father	Average	< 5000	China Southwest	Tongji University	Clinic Medicine	Five years	3	Yes, negative	Just so so	Parental coercion	Yes	10-20 h	5-10 h	Just so so	Indispensable	CTN	Low	Low	137.001	191.979
Female	20	Rural area	3.5	No	Parental family	Father and mother	Junior high school and below	Occupation mainly based on manual labor	Junior high school and below	Occupation mainly based on manual labor	Indulgent	Teacher	Average	5000-10000	China Central	Zhengzhou University	Clinic Medicine	Five years	2	Yes, positive	Good	Parental coercion	Yes	10-20 h	10-15 h	Just so so	Indispensable	CTN	High	High	170.983	245.005
Male	22	Urban area	2	Yes	Parental family	Father and mother	Bachelor	Occupation requiring professional skills and mental work	College degree	Occupation requiring professional skills and mental work	Indulgent	Teacher	Average	< 5000	China Northeast	The Second Military Medical University	Clinic Medicine	Five years	3	Yes, positive	Excellent	Interested in medicine	Yes	10-20 h	> 20 h	Just so so	Indispensable	CTN	Low	Low	145.91	131.117
Female	20	Rural area	2	Yes	One-parent family	Other	Doctor and above	Occupation requiring professional skills and mental work	Doctor and above	Occupation requiring professional skills and mental work	Strictly managed	Other relatives	Very poor	> 15000	China East	The Second Military Medical University	Anesthesiology	Five years	1	Yes, negative	Excellent	Parental coercion	Have no decision	< 10 h	< 5 h	Just so so	Have no decision	CTN	Low	Low	131.046	178.123
Male	20	Rural area	3.1	No	Parental family	Other	Junior high school and below	Occupation mainly based on manual labor	Junior high school and below	Occupation mainly based on manual labor	Indulgent	Grandparents	Poor	< 5000	China Central	Zhengzhou University	Clinic Medicine	Eight years	2	Yes, positive	Excellent	Interested in medicine	Yes	20-30 h	10-15 h	Extremely interested	Indispensable	CTN	High	High	169.949	247.699
Male	22	Rural area	3.1	No	Parental family	Father and mother	College degree	Occupation requiring professional skills and mental work	Junior high school and below	Occupation requiring professional skills and mental work	Strictly managed	Companion	Average	10000-15000	China Central	Zhengzhou University	Preventive Medicine	Five years	3	Yes, positive	Excellent	Interested in medicine	No	30-40 h	10-15 h	Interested	Important	TM	Low	Low	148.637	202.948
Female	20	Urban-rural junction	3.7	No	One-parent family	Mother	Junior high school and below	Occupation mainly based on manual labor	Junior high school and below	Occupation mainly based on manual labor	Indulgent	Companion	Poor	< 5000	China Southwest	Zhengzhou University	Clinic Medicine	Five years	2	Yes, negative	Excellent	Interested in medicine	Yes	> 40 h	10-15 h	Interested	Indispensable	CTN	Low	High	153.08	237.208
Male	22	Rural area	3.5	No	Parental family	Father and mother	College degree	Occupation requiring professional skills and mental work	Junior high school and below	Occupation mainly based on manual labor	Problem-intervening	Companion	Very poor	< 5000	China Central	The Second Military Medical University	Clinic Medicine	Five years	5	Yes, positive	Just so so	Other	Have no decision	> 40 h	> 20 h	Extremely interested	Indispensable	CTN	High	High	172.861	253.685
Male	21	Rural area	2.16	No	Parental family	Father and mother	Junior high school and below	Occupation mainly based on manual labor	Junior high school and below	Occupation requiring professional skills and mental work	Indulgent	Other relatives	Very poor	< 5000	China East	The Second Military Medical University	Clinic Medicine	Five years	3	Yes, positive	Excellent	Other	Yes	20-30 h	5-10 h	Interested	Indispensable	PBL	High	High	177.663	261.709
Female	19	Rural area	3.2	No	Parental family	Father and mother	Junior high school and below	Occupation requiring professional skills and mental work	Junior high school and below	Occupation requiring professional skills and mental work	Problem-intervening	Teacher	Average	< 5000	China Central	Zhengzhou University	Clinic Medicine	Eight years	3	Yes, positive	Good	Interested in medicine	Yes	30-40 h	5-10 h	Extremely interested	Indispensable	TM	Low	Low	153.694	205.186
Male	24	Urban area	1.9	Yes	Parental family	Father and mother	College degree	Occupation requiring professional skills and mental work	College degree	Occupation requiring professional skills and mental work	Strictly managed	Mother	Very poor	< 5000	China East	The Second Military Medical University	Clinic Medicine	Five years	5	No	Terrible	Parental coercion	No	< 10 h	5-10 h	Extremely not interested	Indispensable	TM	Low	Low	135.797	187.547
Female	20	Rural area	3.4	No	Parental family	Father and mother	College degree	Occupation requiring professional skills and mental work	Junior high school and below	Occupation mainly based on manual labor	Indulgent	Teacher	Poor	< 5000	China Central	Zhengzhou University	Clinic Medicine	Five years	2	Yes, negative	Just so so	Other	Have no decision	10-20 h	< 5 h	Just so so	Indispensable	CTN	High	Low	156.919	209.857
Male	21	Urban area	3.2	Yes	Parental family	Father and mother	College degree	Occupation requiring professional skills and mental work	College degree	Occupation requiring professional skills and mental work	Problem-intervening	Father	Average	5000-10000	China Central	The Second Military Medical University	Clinic Medicine	Five years	3	Yes, positive	Just so so	Interested in medicine	Yes	30-40 h	5-10 h	Just so so	Indispensable	TM	Low	Low	141.068	194.693
Male	20	Rural area	2.5	No	Parental family	Other	College degree	Occupation requiring professional skills and mental work	College degree	Occupation requiring professional skills and mental work	Problem-intervening	Grandparents	Very good	< 5000	China Central	The Second Military Medical University	Clinic Medicine	Five years	4	Yes, positive	Excellent	Interested in medicine	Yes	< 10 h	> 20 h	Extremely interested	Indispensable	CTN	Low	Low	139.132	156.348
Female	18	Rural area	3.5	No	Parental family	Father and mother	Junior high school and below	Occupation requiring professional skills and mental work	College degree	Occupation requiring professional skills and mental work	Problem-intervening	Mother	Average	5000-10000	China Central	Zhengzhou University	Clinic Medicine	Five years	2	Yes, negative	Just so so	Other	Yes	> 40 h	5-10 h	Just so so	Have no decision	TM	High	High	155.976	236.683
Male	20	Rural area	2.27	No	Parental family	Father and mother	Junior high school and below	Occupation mainly based on manual labor	Junior high school and below	Occupation mainly based on manual labor	Indulgent	Mother	Poor	< 5000	China Northeast	The Second Military Medical University	Clinic Medicine	Five years	4	Yes, negative	Good	Parental coercion	No	10-20 h	15-20 h	Not interested	Indispensable	TM	Low	Low	125.958	182.313
Male	22	Urban area	3	Yes	Parental family	Father and mother	Bachelor	Occupation requiring professional skills and mental work	Bachelor	Occupation requiring professional skills and mental work	Problem-intervening	Mother	Average	10000-15000	China Southwest	The Second Military Medical University	Clinic Medicine	Five years	4	Yes, positive	Just so so	Interested in medicine	Yes	30-40 h	15-20 h	Just so so	Indispensable	CTN	High	High	161.14	223.974
Female	20	Rural area	3.27	No	Parental family	Father and mother	Bachelor	Occupation requiring professional skills and mental work	College degree	Occupation requiring professional skills and mental work	Problem-intervening	Father	Average	5000-10000	China Central	Tongji University	Clinic Medicine	Eight years	2	Yes, positive	Good	Parental coercion	Yes	20-30 h	5-10 h	Interested	Indispensable	PBL	High	Low	161.846	192.411
Male	19	Urban-rural junction	2.9	Yes	Parental family	Father and mother	College degree	Occupation requiring professional skills and mental work	College degree	Occupation requiring professional skills and mental work	Indulgent	Father	Average	5000-10000	China East	The Second Military Medical University	Clinic Medicine	Five years	5	Yes, positive	Excellent	Interested in medicine	Yes	> 40 h	10-15 h	Extremely interested	Indispensable	CTN	Low	Low	154.221	194.348
Female	22	Rural area	2.7	No	Parental family	Father and mother	Junior high school and below	Occupation mainly based on manual labor	Junior high school and below	Occupation mainly based on manual labor	Indulgent	Teacher	Average	< 5000	China Central	Zhengzhou University	Preventive Medicine	Five years	3	Yes, positive	Just so so	Interested in medicine	No	> 40 h	> 20 h	Interested	Indispensable	CTN	High	Low	159.374	206.002
Male	19	Urban area	2.9	Yes	Parental family	Father and mother	Bachelor	Occupation requiring professional skills and mental work	College degree	Occupation requiring professional skills and mental work	Indulgent	Teacher	Average	10000-15000	China Central	The Second Military Medical University	Clinic Medicine	Five years	5	Yes, positive	Good	Parental coercion	Have no decision	20-30 h	< 5 h	Just so so	Have no decision	CTN	High	High	173.719	253.685
Female	22	Urban area	3.4	Yes	Parental family	Father and mother	College degree	Occupation mainly based on manual labor	College degree	Occupation mainly based on manual labor	Problem-intervening	Teacher	Average	10000-15000	China East	The Second Military Medical University	Clinic Medicine	Five years	3	Yes, positive	Good	Interested in medicine	Yes	> 40 h	< 5 h	Extremely interested	Indispensable	CTN	High	High	189.538	282.231
Male	24	Urban area	3.12	No	Parental family	Father and mother	College degree	Occupation requiring professional skills and mental work	College degree	Occupation requiring professional skills and mental work	Indulgent	Teacher	Good	> 15000	China East	Tongji University	Clinic Medicine	Five years	5	Yes, positive	Excellent	Interested in medicine	Yes	> 40 h	< 5 h	Extremely interested	Indispensable	PBL	High	High	207.918	304.422
Male	17	Rural area	2.7	Yes	Parental family	Father and mother	Junior high school and below	Occupation mainly based on manual labor	Junior high school and below	Occupation mainly based on manual labor	Indulgent	Mother	Average	5000-10000	China Central	Zhengzhou University	Clinic Medicine	Five years	3	Yes, negative	Bad	Parental coercion	Yes	10-20 h	< 5 h	Just so so	Important	TM	High	Low	157.768	191.688
Male	21	Urban area	3.85	No	One-parent family	Mother	Junior high school and below	Occupation mainly based on manual labor	Junior high school and below	Occupation mainly based on manual labor	Indulgent	Companion	Average	10000-15000	China East	Zhengzhou University	Clinic Medicine	Five years	2	Yes, positive	Bad	Interested in medicine	Yes	> 40 h	< 5 h	Extremely interested	Indispensable	TM	High	High	184.886	299.508
Female	18	Urban-rural junction	2.24	No	Parental family	Father and mother	Junior high school and below	Occupation mainly based on manual labor	Junior high school and below	Occupation mainly based on manual labor	Problem-intervening	Teacher	Average	5000-10000	China East	Bengbu Medical College	Clinic Medicine	Five years	2	Yes, positive	Good	Interested in medicine	Yes	> 40 h	15-20 h	Extremely interested	Indispensable	CTN	High	High	169.219	240.265
Male	20	Urban area	2.2	Yes	Parental family	Father and mother	College degree	Occupation mainly based on manual labor	Bachelor	Occupation requiring professional skills and mental work	Indulgent	Teacher	Average	5000-10000	China Northeast	The Second Military Medical University	Clinic Medicine	Five years	5	Yes, positive	Good	Parental coercion	Have no decision	< 10 h	5-10 h	Just so so	Indispensable	CTN	Low	Low	135.612	192.135
Female	23	Rural area	2.6	Yes	Parental family	Father and mother	Junior high school and below	Occupation mainly based on manual labor	Bachelor	Occupation requiring professional skills and mental work	Problem-intervening	Companion	Average	5000-10000	China East	The Second Military Medical University	Clinic Medicine	Five years	4	Yes, positive	Good	Interested in medicine	Yes	20-30 h	10-15 h	Interested	Important	CTN	Low	High	147.027	212.878
Female	23	Rural area	3	No	Parental family	Father and mother	College degree	Occupation requiring professional skills and mental work	Junior high school and below	Occupation requiring professional skills and mental work	Indulgent	Teacher	Poor	< 5000	China Central	Zhengzhou University	Clinic Medicine	Seven years	5	Yes, positive	Just so so	Parental coercion	Yes	< 10 h	> 20 h	Just so so	Important	TM	Low	Low	153.712	202.738
Female	21	Rural area	3	No	Parental family	Father and mother	Bachelor	Occupation requiring professional skills and mental work	Bachelor	Occupation mainly based on manual labor	Problem-intervening	Mother	Average	5000-10000	China Central	Zhengzhou University	Clinic Medicine	Seven years	3	No	Good	Parental coercion	Yes	20-30 h	5-10 h	Interested	Important	CTN	Low	Low	143.123	202.948
Female	19	Urban-rural junction	2.56	No	Parental family	Father and mother	Junior high school and below	Occupation requiring professional skills and mental work	Junior high school and below	Occupation mainly based on manual labor	Accompanying	Companion	Average	5000-10000	China East	Bengbu Medical College	Clinic Medicine	Five years	3	Yes, positive	Good	Interested in medicine	Yes	> 40 h	15-20 h	Interested	Indispensable	CTN	High	High	166.992	238.115
Male	20	Urban area	2.23	Yes	Parental family	Father and mother	College degree	Occupation requiring professional skills and mental work	Junior high school and below	Occupation requiring professional skills and mental work	Problem-intervening	Teacher	Average	10000-15000	China East	The Second Military Medical University	Clinic Medicine	Five years	4	Yes, positive	Excellent	Other	No	< 10 h	> 20 h	Extremely not interested	Indispensable	CTN	Low	Low	133.563	181.559
Female	23	Urban area	1.472	Yes	Parental family	Father and mother	College degree	Occupation requiring professional skills and mental work	College degree	Occupation requiring professional skills and mental work	Problem-intervening	Mother	Average	5000-10000	China East	Bengbu Medical College	Clinic Medicine	Five years	5	Yes, positive	Excellent	Interested in medicine	Yes	10-20 h	15-20 h	Just so so	Indispensable	TM	High	Low	161.265	202.948
Female	23	Urban area	2.8	No	Parental family	Father and mother	Junior high school and below	Occupation requiring professional skills and mental work	Junior high school and below	Occupation mainly based on manual labor	Problem-intervening	Teacher	Average	< 5000	China South	Tongji University	Clinic Medicine	Five years	5	Yes, positive	Good	Parental coercion	Yes	> 40 h	10-15 h	Interested	Indispensable	PBL	High	High	204.3	304.422
Female	20	Rural area	3.2	No	Parental family	Father and mother	Junior high school and below	Occupation mainly based on manual labor	Junior high school and below	Occupation mainly based on manual labor	Indulgent	Mother	Average	< 5000	China Central	Zhengzhou University	Clinic Medicine	Five years	2	Yes, positive	Good	Interested in medicine	Yes	30-40 h	5-10 h	Interested	Indispensable	TM	High	Low	180.274	193.406
Male	21	Urban area	3.2	No	Parental family	Father and mother	Doctor and above	Occupation requiring professional skills and mental work	College degree	Occupation requiring professional skills and mental work	Indulgent	Other	Good	10000-15000	China Central	Zhengzhou University	Clinic Medicine	Eight years	3	No	Just so so	Other	Yes	> 40 h	> 20 h	Interested	Indispensable	CTN	High	Low	156.803	202.4
Female	21	Urban area	3.3	No	Parental family	Father and mother	Bachelor	Occupation requiring professional skills and mental work	Bachelor	Occupation requiring professional skills and mental work	Problem-intervening	Teacher	Average	5000-10000	China Central	Zhengzhou University	Preventive Medicine	Five years	3	Yes, positive	Good	Interested in medicine	Yes	10-20 h	> 20 h	Just so so	Important	CTN	Low	Low	145.981	185.554
Male	20	Rural area	3	No	Parental family	Father and mother	Junior high school and below	Occupation mainly based on manual labor	Junior high school and below	Occupation mainly based on manual labor	Problem-intervening	Father	Poor	< 5000	China Southwest	The Second Military Medical University	Clinic Medicine	Five years	3	Yes, negative	Excellent	Other	No	10-20 h	10-15 h	Just so so	Indispensable	CTN	Low	Low	122.113	203.276
Male	19	Urban-rural junction	2.6	No	Parental family	Father and mother	College degree	Occupation requiring professional skills and mental work	College degree	Occupation requiring professional skills and mental work	Strictly managed	Father	Average	< 5000	China Northwest	The Second Military Medical University	General Medicine	Five years	5	Yes, positive	Good	Parental coercion	Have no decision	< 10 h	< 5 h	Just so so	Important	CTN	Low	Low	141.838	202.948
Male	22	Rural area	2	No	Parental family	Father and mother	Junior high school and below	Occupation mainly based on manual labor	Junior high school and below	Occupation mainly based on manual labor	Problem-intervening	Teacher	Poor	< 5000	China North	The Second Military Medical University	Clinic Medicine	Five years	3	Yes, positive	Good	Parental coercion	Have no decision	< 10 h	< 5 h	Just so so	Important	CTN	Low	Low	141.968	202.948
Male	21	Rural area	2.6	No	Parental family	Father and mother	Junior high school and below	Occupation requiring professional skills and mental work	Junior high school and below	Occupation requiring professional skills and mental work	Problem-intervening	Father	Average	5000-10000	China Southwest	The Second Military Medical University	Clinic Medicine	Eight years	4	Yes, positive	Just so so	Other	Have no decision	20-30 h	> 20 h	Just so so	Important	TM	Low	Low	135.209	197.193
Male	19	Urban area	3	Yes	Parental family	Father and mother	College degree	Occupation requiring professional skills and mental work	Bachelor	Occupation requiring professional skills and mental work	Indulgent	Mother	Average	10000-15000	China North	The Second Military Medical University	Clinic Medicine	Five years	5	Yes, positive	Good	Parental coercion	Yes	10-20 h	10-15 h	Interested	Indispensable	CTN	High	High	170.936	232.668
Female	23	Urban area	2.8	Yes	Parental family	Other	Bachelor	Occupation requiring professional skills and mental work	College degree	Occupation requiring professional skills and mental work	Strictly managed	Mother	Average	5000-10000	China Northeast	Tongji University	Clinic Medicine	Five years	4	Yes, positive	Good	Parental coercion	Yes	> 40 h	> 20 h	Interested	Indispensable	CTN	High	High	185.079	228.232
Male	22	Urban area	3.5	Yes	Parental family	Father	College degree	Occupation requiring professional skills and mental work	College degree	Occupation requiring professional skills and mental work	Problem-intervening	Mother	Average	> 15000	China East	The Second Military Medical University	Clinic Medicine	Five years	3	No	Just so so	Interested in medicine	Have no decision	< 10 h	10-15 h	Just so so	Important	TM	Low	Low	144.485	202.948
Female	20	Urban-rural junction	2.24	No	Parental family	Father and mother	Junior high school and below	Occupation requiring professional skills and mental work	Junior high school and below	Occupation requiring professional skills and mental work	Problem-intervening	Mother	Poor	< 5000	China East	Bengbu Medical College	Clinic Medicine	Five years	4	Yes, negative	Good	Parental coercion	Have no decision	20-30 h	10-15 h	Just so so	Indispensable	TM	High	Low	163.577	205.564
Male	23	Rural area	3	No	Parental family	Father and mother	Junior high school and below	Occupation mainly based on manual labor	Junior high school and below	Occupation mainly based on manual labor	Indulgent	Mother	Poor	< 5000	China Central	Zhengzhou University	Clinic Medicine	Eight years	3	Yes, negative	Just so so	Interested in medicine	Yes	< 10 h	< 5 h	Interested	Important	TM	Low	Low	142.391	179.426
Male	20	Urban area	2.8	Yes	Parental family	Father and mother	Bachelor	Occupation requiring professional skills and mental work	Junior high school and below	Occupation requiring professional skills and mental work	Problem-intervening	Companion	Average	10000-15000	China Northeast	The Second Military Medical University	Clinic Medicine	Five years	3	Yes, positive	Good	Interested in medicine	Yes	10-20 h	< 5 h	Interested	Indispensable	CTN	Low	Low	143.046	194.352
Male	20	Urban-rural junction	3	Yes	Parental family	Mother	College degree	Occupation requiring professional skills and mental work	College degree	Occupation requiring professional skills and mental work	Problem-intervening	Mother	Average	5000-10000	China East	The Second Military Medical University	Clinic Medicine	Five years	5	No	Good	Interested in medicine	Have no decision	10-20 h	5-10 h	Interested	Important	CTN	Low	Low	149.537	202.948
Female	20	Rural area	2.9	No	Parental family	Father and mother	Junior high school and below	Occupation mainly based on manual labor	Junior high school and below	Occupation mainly based on manual labor	Indulgent	Father	Average	< 5000	China Southwest	Zhengzhou University	Preventive Medicine	Five years	3	Yes, positive	Good	Interested in medicine	No	10-20 h	5-10 h	Interested	Indispensable	CTN	Low	Low	149.764	207.536
Female	22	Rural area	3.1	No	Parental family	Father and mother	Junior high school and below	Occupation mainly based on manual labor	Junior high school and below	Occupation mainly based on manual labor	Indulgent	Other	Average	5000-10000	China Central	Zhengzhou University	Clinic Medicine	Seven years	4	Yes, positive	Just so so	Interested in medicine	Yes	10-20 h	5-10 h	Just so so	Important	CTN	Low	Low	150.74	186.2
Male	19	Rural area	3.2	No	Parental family	Father and mother	College degree	Occupation requiring professional skills and mental work	Junior high school and below	Occupation mainly based on manual labor	Indulgent	Companion	Average	5000-10000	China Central	The Second Military Medical University	General Medicine	Five years	5	Yes, positive	Excellent	Interested in medicine	No	30-40 h	< 5 h	Extremely interested	Indispensable	CTN	Low	High	61.02	221.738
Male	22	Rural area	2.88	No	Parental family	Father and mother	Junior high school and below	Occupation mainly based on manual labor	Junior high school and below	Occupation mainly based on manual labor	Indulgent	Other	Average	< 5000	China Northwest	Tongji University	Clinic Medicine	Five years	3	No	Good	Other	No	20-30 h	10-15 h	Not interested	Important	CTN	Low	High	153.148	230.014
Male	22	Rural area	2.3	Yes	Parental family	Father and mother	Junior high school and below	Occupation mainly based on manual labor	Junior high school and below	Occupation mainly based on manual labor	Accompanying	Mother	Average	< 5000	China Northeast	The Second Military Medical University	Clinic Medicine	Five years	4	Yes, positive	Good	Parental coercion	Have no decision	10-20 h	10-15 h	Just so so	Important	TM	Low	Low	126.036	190.105
Male	18	Urban area	3	Yes	Parental family	Father and mother	Bachelor	Occupation requiring professional skills and mental work	College degree	Occupation requiring professional skills and mental work	Accompanying	Father	Average	5000-10000	China Southwest	Zhengzhou University	Clinic Medicine	Five years	1	Yes, positive	Good	Interested in medicine	Yes	10-20 h	5-10 h	Interested	Important	CTN	High	High	168.835	251.045
Male	21	Rural area	2.5	No	Parental family	Father and mother	Junior high school and below	Occupation mainly based on manual labor	Junior high school and below	Occupation mainly based on manual labor	Problem-intervening	Companion	Poor	5000-10000	China North	The Second Military Medical University	General Medicine	Five years	3	Yes, positive	Good	Parental coercion	Yes	10-20 h	10-15 h	Just so so	Indispensable	CTN	Low	Low	153.594	205.021
Female	20	Urban-rural junction	2.24	No	Parental family	Father and mother	Junior high school and below	Occupation requiring professional skills and mental work	Junior high school and below	Occupation requiring professional skills and mental work	Problem-intervening	Other	Average	5000-10000	China East	Bengbu Medical College	Clinic Medicine	Five years	4	Yes, negative	Good	Parental coercion	No	< 10 h	< 5 h	Not interested	Indispensable	TM	Low	Low	142.665	185.612
Female	22	Rural area	3.3	No	Parental family	Father and mother	Junior high school and below	Occupation mainly based on manual labor	Junior high school and below	Occupation mainly based on manual labor	Problem-intervening	Mother	Poor	< 5000	China East	Zhengzhou University	Preventive Medicine	Five years	3	Yes, positive	Good	Interested in medicine	Have no decision	30-40 h	5-10 h	Interested	Indispensable	TM	High	Low	169.087	202.534
Female	21	Urban area	3.3	Yes	Parental family	Father and mother	Bachelor	Occupation requiring professional skills and mental work	Bachelor	Occupation requiring professional skills and mental work	Accompanying	Father	Average	10000-15000	China Northwest	Tongji University	Clinic Medicine	Five years	4	Yes, positive	Good	Parental coercion	Have no decision	20-30 h	5-10 h	Interested	Important	CTN	Low	Low	148.307	203.438
Male	24	Urban-rural junction	3.1	No	Parental family	Father and mother	College degree	Occupation mainly based on manual labor	College degree	Occupation requiring professional skills and mental work	Problem-intervening	Mother	Average	< 5000	China Central	Zhengzhou University	Clinic Medicine	Seven years	4	Yes, positive	Just so so	Interested in medicine	Yes	< 10 h	< 5 h	Just so so	Indispensable	CTN	Low	Low	142.106	202.948
Male	17	Urban area	2	Yes	Reorganized family	Father and mother	Bachelor	Occupation requiring professional skills and mental work	Bachelor	Occupation requiring professional skills and mental work	Problem-intervening	Teacher	Average	> 15000	China South	The Second Military Medical University	Clinic Medicine	Five years	5	Yes, negative	Just so so	Parental coercion	Have no decision	< 10 h	10-15 h	Just so so	Important	CTN	Low	Low	132.649	175.775
Female	19	Urban-rural junction	3.2	No	Parental family	Father and mother	Bachelor	Occupation requiring professional skills and mental work	College degree	Occupation requiring professional skills and mental work	Indulgent	Father	Average	5000-10000	China Central	Zhengzhou University	Clinic Medicine	Five years	2	Yes, negative	Excellent	Parental coercion	Have no decision	30-40 h	> 20 h	Not interested	Important	TM	Low	Low	139.648	200.874
Female	22	Rural area	3.46	No	Parental family	Father and mother	Junior high school and below	Occupation requiring professional skills and mental work	Junior high school and below	Occupation mainly based on manual labor	Indulgent	Teacher	Poor	< 5000	China Central	Tongji University	Clinic Medicine	Eight years	1	Yes, positive	Just so so	Parental coercion	Yes	10-20 h	< 5 h	Interested	Indispensable	CTN	Low	High	153.086	223.457
Female	20	Rural area	3.25	No	Parental family	Father and mother	College degree	Occupation requiring professional skills and mental work	Junior high school and below	Occupation requiring professional skills and mental work	Indulgent	Other	Average	5000-10000	China Southwest	Tongji University	Clinic Medicine	Eight years	1	Yes, negative	Good	Other	Yes	30-40 h	15-20 h	Interested	Indispensable	CTN	Low	High	141.69	225.309
Male	20	Urban area	2.25	Yes	Parental family	Father and mother	Bachelor	Occupation requiring professional skills and mental work	College degree	Occupation requiring professional skills and mental work	Problem-intervening	Other	Very poor	> 15000	China East	The Second Military Medical University	Clinic Medicine	Eight years	5	No	Excellent	Interested in medicine	No	> 40 h	> 20 h	Extremely not interested	Extremely unimportant	PBL	High	High	206.556	304.422
Male	20	Urban-rural junction	3.45	No	Parental family	Father and mother	Bachelor	Occupation requiring professional skills and mental work	College degree	Occupation requiring professional skills and mental work	Problem-intervening	Other	Average	5000-10000	China South	The Second Military Medical University	Clinic Medicine	Five years	3	Yes, positive	Good	Interested in medicine	Yes	10-20 h	< 5 h	Interested	Indispensable	CTN	Low	High	148.072	214.703
Female	20	Rural area	2.7	No	Parental family	Father and mother	College degree	Occupation mainly based on manual labor	Junior high school and below	Occupation requiring professional skills and mental work	Indulgent	Other	Poor	< 5000	China Central	Zhengzhou University	Clinic Medicine	Five years	2	No	Just so so	Interested in medicine	Yes	10-20 h	15-20 h	Interested	Indispensable	TM	High	High	177.534	243.521
Male	21	Rural area	2.9	No	Parental family	Father and mother	Junior high school and below	Occupation mainly based on manual labor	Junior high school and below	Occupation mainly based on manual labor	Accompanying	Father	Average	< 5000	China Central	Zhengzhou University	Preventive Medicine	Five years	3	No	Just so so	Interested in medicine	Have no decision	< 10 h	< 5 h	Extremely interested	Indispensable	TM	Low	High	147.452	241.721
Male	23	Rural area	2.63	No	Parental family	Other	College degree	Occupation mainly based on manual labor	College degree	Occupation mainly based on manual labor	Problem-intervening	Father	Average	5000-10000	China Northwest	The Second Military Medical University	Clinic Medicine	Five years	4	No	Just so so	Interested in medicine	Yes	20-30 h	15-20 h	Interested	Indispensable	CTN	Low	Low	125.487	178.093
Female	21	Urban-rural junction	3.2	No	Parental family	Father and mother	College degree	Occupation requiring professional skills and mental work	Junior high school and below	Occupation mainly based on manual labor	Indulgent	Father	Poor	5000-10000	China Central	Zhengzhou University	Clinic Medicine	Eight years	3	Yes, positive	Good	Interested in medicine	Yes	10-20 h	< 5 h	Interested	Important	CTN	High	High	163.726	245.822
Male	21	Urban-rural junction	2.5	Yes	Parental family	Father and mother	College degree	Occupation requiring professional skills and mental work	Bachelor	Occupation requiring professional skills and mental work	Accompanying	Mother	Average	10000-15000	China East	The Second Military Medical University	Clinic Medicine	Five years	5	Yes, positive	Just so so	Interested in medicine	Have no decision	< 10 h	5-10 h	Just so so	Important	CTN	High	High	183.05	246.161
Female	19	Urban-rural junction	3.7	No	Parental family	Father and mother	Bachelor	Occupation mainly based on manual labor	Junior high school and below	Occupation mainly based on manual labor	Indulgent	Mother	Average	< 5000	China Central	Zhengzhou University	Clinic Medicine	Five years	2	Yes, positive	Excellent	Interested in medicine	Yes	20-30 h	10-15 h	Interested	Indispensable	CTN	High	High	207.987	297.105
Female	20	Urban area	3.6	No	Parental family	Father and mother	Bachelor	Occupation mainly based on manual labor	College degree	Occupation mainly based on manual labor	Indulgent	Father	Average	< 5000	China Central	Zhengzhou University	Clinic Medicine	Eight years	3	No	Good	Interested in medicine	Yes	20-30 h	< 5 h	Extremely interested	Indispensable	CTN	High	High	163.91	250.372
Male	22	Rural area	2.2	No	Parental family	Father and mother	Junior high school and below	Occupation mainly based on manual labor	Junior high school and below	Occupation mainly based on manual labor	Indulgent	Mother	Poor	< 5000	China North	Zhengzhou University	Preventive Medicine	Five years	3	Yes, positive	Just so so	Parental coercion	No	20-30 h	5-10 h	Interested	Indispensable	PBL	Low	Low	130.033	196.7
Female	20	Urban-rural junction	3.47	No	Parental family	Mother	Bachelor	Occupation requiring professional skills and mental work	Bachelor	Occupation requiring professional skills and mental work	Problem-intervening	Teacher	Average	> 15000	China Central	Zhengzhou University	Clinic Medicine	Five years	4	Yes, positive	Good	Interested in medicine	Yes	20-30 h	5-10 h	Interested	Indispensable	CTN	High	High	174.057	253.685
Female	23	Urban-rural junction	3.12	No	Parental family	Father and mother	Junior high school and below	Occupation mainly based on manual labor	Junior high school and below	Occupation mainly based on manual labor	Indulgent	Teacher	Average	5000-10000	China Southwest	Tongji University	Clinic Medicine	Five years	5	Yes, positive	Good	Interested in medicine	Yes	10-20 h	5-10 h	Interested	Indispensable	CTN	High	High	167.584	222.416
Male	21	Urban area	3.4	Yes	Parental family	Father and mother	College degree	Occupation requiring professional skills and mental work	Bachelor	Occupation requiring professional skills and mental work	Problem-intervening	Mother	Good	> 15000	China Central	Zhengzhou University	Clinic Medicine	Eight years	2	Yes, positive	Good	Interested in medicine	Yes	30-40 h	< 5 h	Interested	Indispensable	CTN	High	High	186.108	272.456
Male	22	Urban area	3.2	No	Parental family	Father and mother	College degree	Occupation requiring professional skills and mental work	College degree	Occupation requiring professional skills and mental work	Indulgent	Father	Average	> 15000	China Central	Zhengzhou University	Clinic Medicine	Eight years	3	Yes, negative	Bad	Interested in medicine	Yes	< 10 h	< 5 h	Interested	Indispensable	CTN	Low	High	131.377	220.612
Female	24	Urban area	2	Yes	Parental family	Father and mother	Junior high school and below	Occupation mainly based on manual labor	Junior high school and below	Occupation mainly based on manual labor	Indulgent	Teacher	Average	5000-10000	China Northeast	Zhengzhou University	Clinic Medicine	Seven years	5	Yes, positive	Good	Interested in medicine	Yes	10-20 h	< 5 h	Extremely interested	Have no decision	TM	Low	Low	132.723	174.649
Male	20	Urban-rural junction	2.7	No	Parental family	Father and mother	Junior high school and below	Occupation mainly based on manual labor	Junior high school and below	Occupation mainly based on manual labor	Problem-intervening	Mother	Average	< 5000	China Northwest	The Second Military Medical University	Clinic Medicine	Five years	3	Yes, negative	Just so so	Other	Yes	30-40 h	10-15 h	Interested	Indispensable	TM	Low	Low	131.253	186.96
Male	22	Rural area	3.53	No	Parental family	Father and mother	Junior high school and below	Occupation mainly based on manual labor	Junior high school and below	Occupation mainly based on manual labor	Problem-intervening	Father	Average	5000-10000	China East	The Second Military Medical University	Clinic Medicine	Five years	3	Yes, positive	Good	Interested in medicine	Yes	10-20 h	< 5 h	Interested	Indispensable	CTN	High	High	167.281	211.968
Male	21	Rural area	3.2	No	Parental family	Father and mother	Junior high school and below	Occupation mainly based on manual labor	Junior high school and below	Occupation mainly based on manual labor	Indulgent	Other	Poor	< 5000	China Central	The Second Military Medical University	Clinic Medicine	Five years	4	Yes, positive	Just so so	Interested in medicine	Yes	> 40 h	10-15 h	Interested	Indispensable	CTN	High	High	157.76	229.408
Female	20	Rural area	2.7	No	Parental family	Father and mother	Junior high school and below	Occupation mainly based on manual labor	Junior high school and below	Occupation mainly based on manual labor	Problem-intervening	Father	Average	< 5000	China Central	Zhengzhou University	Clinic Medicine	Five years	1	Yes, positive	Just so so	Parental coercion	Yes	< 10 h	5-10 h	Just so so	Indispensable	CTN	High	High	165.025	228.655
Male	21	Rural area	2.75	No	Parental family	Father and mother	Junior high school and below	Occupation mainly based on manual labor	Junior high school and below	Occupation mainly based on manual labor	Problem-intervening	Other	Average	< 5000	China North	The Second Military Medical University	Clinic Medicine	Five years	3	Yes, positive	Excellent	Parental coercion	Yes	> 40 h	> 20 h	Interested	Indispensable	CTN	High	High	170.617	261.519
Male	20	Urban area	3	Yes	Parental family	Father and mother	Junior high school and below	Occupation mainly based on manual labor	Junior high school and below	Occupation requiring professional skills and mental work	Problem-intervening	Teacher	Good	5000-10000	China East	The Second Military Medical University	Clinic Medicine	Five years	5	Yes, positive	Good	Parental coercion	Yes	10-20 h	5-10 h	Interested	Important	CTN	Low	Low	131.259	186.135
Male	21	Rural area	2.96	No	Parental family	Father and mother	Junior high school and below	Occupation mainly based on manual labor	College degree	Occupation requiring professional skills and mental work	Problem-intervening	Other relatives	Poor	< 5000	China Central	Tongji University	Clinic Medicine	Eight years	3	Yes, negative	Terrible	Parental coercion	Yes	10-20 h	> 20 h	Just so so	Indispensable	CTN	Low	High	148.26	240.789
Female	20	Urban-rural junction	3.3	No	Parental family	Father and mother	College degree	Occupation requiring professional skills and mental work	Junior high school and below	Occupation mainly based on manual labor	Indulgent	Mother	Poor	< 5000	China Central	Zhengzhou University	Clinic Medicine	Eight years	2	Yes, positive	Good	Parental coercion	Have no decision	< 10 h	5-10 h	Interested	Important	CTN	Low	Low	148.073	207.059
Female	18	Rural area	3.5	No	Parental family	Father and mother	College degree	Occupation mainly based on manual labor	College degree	Occupation mainly based on manual labor	Problem-intervening	Mother	Very poor	< 5000	China Central	Zhengzhou University	Clinic Medicine	Five years	2	Yes, positive	Good	Interested in medicine	Yes	> 40 h	> 20 h	Interested	Indispensable	TM	High	High	205.555	273.812
Female	20	Urban-rural junction	3	Yes	Parental family	Father and mother	Bachelor	Occupation requiring professional skills and mental work	College degree	Occupation requiring professional skills and mental work	Indulgent	Mother	Average	5000-10000	China Central	Zhengzhou University	Clinic Medicine	Eight years	3	Yes, positive	Just so so	Parental coercion	Yes	> 40 h	5-10 h	Just so so	Indispensable	TM	High	High	162.964	221.789
Male	20	Urban area	3.4	Yes	Parental family	Father and mother	Master	Occupation requiring professional skills and mental work	Bachelor	Occupation requiring professional skills and mental work	Problem-intervening	Companion	Good	> 15000	China Northeast	The Second Military Medical University	Clinic Medicine	Five years	3	Yes, positive	Good	Interested in medicine	Have no decision	30-40 h	5-10 h	Interested	Indispensable	CTN	High	High	199.171	292.208
Female	19	Urban area	3.69	Yes	Parental family	Father and mother	Master	Occupation requiring professional skills and mental work	Bachelor	Occupation requiring professional skills and mental work	Problem-intervening	Mother	Average	5000-10000	China Northwest	Tongji University	Clinic Medicine	Ten years	2	No	Just so so	Interested in medicine	Yes	> 40 h	< 5 h	Interested	Important	CTN	High	High	159.169	249.728
Female	23	Urban area	3.1	No	Parental family	Other	Junior high school and below	Occupation requiring professional skills and mental work	Junior high school and below	Occupation requiring professional skills and mental work	Indulgent	Mother	Average	5000-10000	China Central	Zhengzhou University	Clinic Medicine	Eight years	5	Yes, positive	Good	Parental coercion	Yes	< 10 h	> 20 h	Just so so	Indispensable	CTN	Low	High	153.144	220.694
Female	22	Rural area	2.84	No	Parental family	Father and mother	College degree	Occupation mainly based on manual labor	Junior high school and below	Occupation requiring professional skills and mental work	Accompanying	Teacher	Average	< 5000	China Northwest	The Second Military Medical University	Clinic Medicine	Five years	5	Yes, positive	Excellent	Parental coercion	Have no decision	20-30 h	10-15 h	Just so so	Indispensable	CTN	Low	Low	144.615	199.269
Male	22	Urban area	2.6	Yes	Parental family	Father and mother	College degree	Occupation requiring professional skills and mental work	College degree	Occupation requiring professional skills and mental work	Accompanying	Grandparents	Average	5000-10000	China Northeast	The Second Military Medical University	Clinic Medicine	Five years	5	No	Just so so	Parental coercion	Yes	20-30 h	5-10 h	Just so so	Indispensable	CTN	High	High	203.051	290.856
Male	22	Rural area	2	No	Parental family	Father and mother	College degree	Occupation mainly based on manual labor	College degree	Occupation mainly based on manual labor	Indulgent	Teacher	Poor	< 5000	China Northeast	The Second Military Medical University	Clinic Medicine	Five years	4	No	Good	Parental coercion	No	< 10 h	< 5 h	Extremely not interested	Important	TM	Low	Low	143.192	202.948
Male	20	Rural area	3	No	Parental family	Father and mother	Junior high school and below	Occupation mainly based on manual labor	Junior high school and below	Occupation mainly based on manual labor	Accompanying	Mother	Poor	5000-10000	China Central	Zhengzhou University	Clinic Medicine	Seven years	4	Yes, positive	Good	Interested in medicine	Yes	20-30 h	15-20 h	Interested	Have no decision	CTN	Low	High	151.676	221.144
Female	20	Urban area	2.8	No	Parental family	Father and mother	Junior high school and below	Occupation mainly based on manual labor	Junior high school and below	Occupation mainly based on manual labor	Accompanying	Mother	Average	< 5000	China Central	Zhengzhou University	Clinic Medicine	Five years	2	Yes, positive	Good	Other	Yes	30-40 h	15-20 h	Just so so	Important	CTN	High	Low	161.235	204.289
Male	20	Urban-rural junction	2.5	Yes	Parental family	Father and mother	College degree	Occupation requiring professional skills and mental work	College degree	Occupation requiring professional skills and mental work	Strictly managed	Companion	Poor	< 5000	China Central	The Second Military Medical University	Clinic Medicine	Five years	5	Yes, positive	Just so so	Parental coercion	Have no decision	20-30 h	15-20 h	Just so so	Important	CTN	Low	Low	130.639	181.522
Male	20	Rural area	3	No	Reorganized family	Other	College degree	Occupation mainly based on manual labor	Junior high school and below	Occupation mainly based on manual labor	Indulgent	Other	Poor	5000-10000	China Central	The Second Military Medical University	Clinic Medicine	Five years	5	No	Bad	Interested in medicine	Yes	10-20 h	10-15 h	Just so so	Indispensable	TM	Low	Low	143.083	162.067
Male	20	Rural area	2.5	No	Parental family	Father and mother	Junior high school and below	Occupation mainly based on manual labor	Junior high school and below	Occupation mainly based on manual labor	Indulgent	Father	Average	< 5000	China Central	Zhengzhou University	Clinic Medicine	Five years	2	Yes, positive	Just so so	Other	Have no decision	10-20 h	10-15 h	Just so so	Indispensable	TM	Low	Low	153.073	188.577
Male	22	Urban-rural junction	3.13	Yes	Parental family	Father and mother	Bachelor	Occupation requiring professional skills and mental work	Bachelor	Occupation requiring professional skills and mental work	Strictly managed	Other	Average	5000-10000	China North	The Second Military Medical University	Clinic Medicine	Five years	4	Yes, positive	Excellent	Parental coercion	Have no decision	> 40 h	< 5 h	Just so so	Important	CTN	Low	High	146.213	239.791
Male	18	Urban-rural junction	3	No	Parental family	Father and mother	College degree	Occupation requiring professional skills and mental work	College degree	Occupation requiring professional skills and mental work	Strictly managed	Mother	Average	< 5000	China Central	The Second Military Medical University	Clinic Medicine	Five years	5	Yes, positive	Good	Interested in medicine	Yes	10-20 h	5-10 h	Interested	Important	CTN	High	High	161.618	220.051
Male	22	Urban-rural junction	2.08	Yes	Parental family	Father and mother	Bachelor	Occupation mainly based on manual labor	Junior high school and below	Occupation mainly based on manual labor	Indulgent	Companion	Average	5000-10000	China Northeast	The Second Military Medical University	Clinic Medicine	Five years	4	Yes, positive	Good	Parental coercion	Have no decision	10-20 h	5-10 h	Just so so	Important	CTN	Low	Low	147.164	201.592
Male	21	Urban area	2	Yes	Parental family	Father and mother	Master	Occupation requiring professional skills and mental work	Bachelor	Occupation requiring professional skills and mental work	Accompanying	Mother	Average	10000-15000	China Southwest	The Second Military Medical University	Clinic Medicine	Five years	3	Yes, positive	Just so so	Interested in medicine	Yes	< 10 h	10-15 h	Just so so	Important	TM	Low	Low	139.382	202.948
Male	22	Urban area	3.35	Yes	Parental family	Father and mother	Master	Occupation requiring professional skills and mental work	Bachelor	Occupation requiring professional skills and mental work	Indulgent	Mother	Average	> 15000	China East	The Second Military Medical University	Clinic Medicine	Five years	3	Yes, positive	Excellent	Interested in medicine	Yes	10-20 h	10-15 h	Extremely interested	Indispensable	CTN	Low	Low	89.347	199.449
Male	23	Rural area	3.04	No	Parental family	Father and mother	Junior high school and below	Occupation mainly based on manual labor	Junior high school and below	Occupation mainly based on manual labor	Strictly managed	Companion	Poor	10000-15000	China Southwest	Tongji University	Clinic Medicine	Five years	4	Yes, positive	Just so so	Other	Yes	10-20 h	10-15 h	Just so so	Indispensable	CTN	High	High	163.154	250.325
Male	20	Rural area	2.2	No	Parental family	Father and mother	Junior high school and below	Occupation mainly based on manual labor	Junior high school and below	Occupation mainly based on manual labor	Problem-intervening	Father	Poor	< 5000	China Central	Zhengzhou University	Clinic Medicine	Five years	2	Yes, negative	Just so so	Parental coercion	Yes	10-20 h	> 20 h	Just so so	Important	TM	High	High	155.396	233.999
Male	21	Urban area	2.8	Yes	Parental family	Other	Bachelor	Occupation requiring professional skills and mental work	College degree	Occupation requiring professional skills and mental work	Problem-intervening	Father	Good	> 15000	China East	Tongji University	Clinic Medicine	Five years	3	Yes, positive	Good	Parental coercion	Yes	< 10 h	< 5 h	Just so so	Indispensable	PBL	Low	Low	144.485	202.948
Female	24	Rural area	2.7	No	Parental family	Father and mother	Junior high school and below	Occupation requiring professional skills and mental work	Junior high school and below	Occupation requiring professional skills and mental work	Indulgent	Companion	Average	> 15000	China East	Zhengzhou University	Clinic Medicine	Seven years	5	Yes, positive	Excellent	Other	Have no decision	< 10 h	> 20 h	Just so so	Important	CTN	Low	Low	127.287	178.354
Female	20	Urban-rural junction	3.53	Yes	Parental family	Other	Bachelor	Occupation requiring professional skills and mental work	Bachelor	Occupation requiring professional skills and mental work	Strictly managed	Mother	Average	5000-10000	China South	Tongji University	Clinic Medicine	Eight years	2	Yes, positive	Good	Other	Have no decision	20-30 h	10-15 h	Interested	Indispensable	CTN	High	High	171.088	224.904
Male	20	Urban area	3.3	Yes	Parental family	Mother	College degree	Occupation requiring professional skills and mental work	Master	Occupation requiring professional skills and mental work	Problem-intervening	Mother	Average	> 15000	China North	The Second Military Medical University	Clinic Medicine	Five years	5	Yes, positive	Good	Interested in medicine	Yes	10-20 h	5-10 h	Extremely interested	Indispensable	CTN	High	High	168.184	241.009
Female	19	Urban-rural junction	3	No	Parental family	Father and mother	Bachelor	Occupation requiring professional skills and mental work	Bachelor	Occupation requiring professional skills and mental work	Indulgent	Companion	Average	< 5000	China Central	Zhengzhou University	Clinic Medicine	Eight years	2	Yes, positive	Just so so	Parental coercion	Have no decision	10-20 h	5-10 h	Just so so	Indispensable	TM	Low	Low	147.002	202.948
Female	18	Urban area	3.28	Yes	Parental family	Father and mother	College degree	Occupation requiring professional skills and mental work	College degree	Occupation requiring professional skills and mental work	Problem-intervening	Grandparents	Good	5000-10000	China North	The Second Military Medical University	Clinic Medicine	Five years	3	Yes, positive	Good	Interested in medicine	Yes	30-40 h	15-20 h	Interested	Important	CTN	High	Low	160.699	209.385
Male	20	Rural area	3.26	Yes	Parental family	Father	Junior high school and below	Occupation mainly based on manual labor	Junior high school and below	Occupation requiring professional skills and mental work	Indulgent	Companion	Average	10000-15000	China Central	Tongji University	Clinic Medicine	Five years	2	Yes, positive	Good	Parental coercion	Have no decision	> 40 h	10-15 h	Just so so	Important	CTN	High	Low	167.216	197.031
Male	22	Urban area	3.33	Yes	Parental family	Father and mother	Junior high school and below	Occupation requiring professional skills and mental work	Junior high school and below	Occupation requiring professional skills and mental work	Indulgent	Father	Average	> 15000	China East	The Second Military Medical University	Clinic Medicine	Five years	5	Yes, positive	Excellent	Interested in medicine	Yes	20-30 h	< 5 h	Interested	Important	CTN	High	High	206.487	304.422
Male	19	Rural area	2	No	Parental family	Father and mother	Junior high school and below	Occupation mainly based on manual labor	Junior high school and below	Occupation mainly based on manual labor	Problem-intervening	Other	Average	< 5000	China Northeast	The Second Military Medical University	Clinic Medicine	Five years	5	Yes, positive	Good	Interested in medicine	Have no decision	< 10 h	< 5 h	Interested	Important	CTN	Low	Low	142.449	200.896
Female	21	Rural area	3.2	No	Parental family	Father and mother	College degree	Occupation mainly based on manual labor	Junior high school and below	Occupation mainly based on manual labor	Problem-intervening	Father	Average	< 5000	China Central	Zhengzhou University	Preventive Medicine	Five years	3	Yes, positive	Good	Interested in medicine	No	30-40 h	10-15 h	Interested	Indispensable	TM	Low	Low	112.027	164.303
Male	19	Rural area	3.1	No	Parental family	Father and mother	Junior high school and below	Occupation requiring professional skills and mental work	Junior high school and below	Occupation requiring professional skills and mental work	Indulgent	Teacher	Average	> 15000	China East	The Second Military Medical University	General Medicine	Five years	5	Yes, positive	Excellent	Interested in medicine	Have no decision	10-20 h	> 20 h	Just so so	Indispensable	CTN	Low	Low	147.369	202.948
Female	21	Urban area	3.44	Yes	Parental family	Mother	Junior high school and below	Occupation requiring professional skills and mental work	Bachelor	Occupation requiring professional skills and mental work	Indulgent	Companion	Average	5000-10000	China Northwest	Tongji University	Clinic Medicine	Eight years	3	Yes, positive	Good	Parental coercion	Have no decision	< 10 h	5-10 h	Just so so	Important	CTN	Low	Low	135.453	185.504
Male	22	Rural area	2.68	Yes	Parental family	Father and mother	College degree	Occupation requiring professional skills and mental work	Junior high school and below	Occupation requiring professional skills and mental work	Indulgent	Other	Very poor	< 5000	China Southwest	The Second Military Medical University	Clinic Medicine	Five years	4	Yes, negative	Terrible	Other	No	< 10 h	> 20 h	Extremely not interested	Indispensable	TM	High	High	194.699	304.422
Male	20	Urban-rural junction	2.85	Yes	Parental family	Father and mother	College degree	Occupation requiring professional skills and mental work	College degree	Occupation requiring professional skills and mental work	Strictly managed	Mother	Average	< 5000	China Northeast	The Second Military Medical University	Clinic Medicine	Five years	3	Yes, positive	Just so so	Parental coercion	Have no decision	20-30 h	5-10 h	Just so so	Important	TM	Low	Low	109.892	175.132
Male	19	Rural area	3.16	No	Parental family	Father and mother	Bachelor	Occupation mainly based on manual labor	Junior high school and below	Occupation mainly based on manual labor	Strictly managed	Grandparents	Poor	< 5000	China East	The Second Military Medical University	Clinic Medicine	Five years	5	Yes, positive	Good	Parental coercion	Have no decision	30-40 h	5-10 h	Just so so	Indispensable	CTN	Low	Low	149.354	202.948
Female	20	Rural area	3	No	Parental family	Father and mother	Junior high school and below	Occupation mainly based on manual labor	Junior high school and below	Occupation mainly based on manual labor	Accompanying	Father	Average	5000-10000	China Central	Zhengzhou University	Clinic Medicine	Five years	2	Yes, positive	Just so so	Interested in medicine	Yes	10-20 h	10-15 h	Interested	Indispensable	TM	Low	High	144.485	216.845
Male	23	Urban area	3.3	Yes	One-parent family	Mother	Bachelor	Occupation requiring professional skills and mental work	College degree	Occupation requiring professional skills and mental work	Problem-intervening	Mother	Average	5000-10000	China Northeast	The Second Military Medical University	Clinic Medicine	Five years	4	Yes, positive	Just so so	Parental coercion	Yes	10-20 h	5-10 h	Just so so	Important	CTN	Low	Low	133.53	196.981
Male	23	Urban area	3.3	No	Parental family	Father and mother	Bachelor	Occupation requiring professional skills and mental work	College degree	Occupation requiring professional skills and mental work	Strictly managed	Companion	Average	5000-10000	China Northwest	Zhengzhou University	Clinic Medicine	Five years	5	Yes, positive	Excellent	Interested in medicine	Yes	> 40 h	> 20 h	Extremely interested	Indispensable	CTN	High	High	160.586	238.903
Male	20	Rural area	2.6	Yes	Parental family	Father and mother	Junior high school and below	Occupation requiring professional skills and mental work	Junior high school and below	Occupation requiring professional skills and mental work	Problem-intervening	Father	Average	< 5000	China East	The Second Military Medical University	General Medicine	Five years	5	No	Just so so	Interested in medicine	Have no decision	10-20 h	5-10 h	Just so so	Indispensable	CTN	High	Low	165.835	210.458
Male	24	Rural area	2.6	No	Parental family	Father and mother	Junior high school and below	Occupation mainly based on manual labor	Junior high school and below	Occupation mainly based on manual labor	Strictly managed	Father	Poor	< 5000	China North	The Second Military Medical University	Clinic Medicine	Five years	5	No	Just so so	Parental coercion	Have no decision	30-40 h	< 5 h	Just so so	Have no decision	CTN	Low	Low	132.909	180.685
Male	20	Urban area	2.1	No	Parental family	Father and mother	Bachelor	Occupation requiring professional skills and mental work	College degree	Occupation mainly based on manual labor	Accompanying	Mother	Average	5000-10000	China East	Zhengzhou University	Clinic Medicine	Five years	2	Yes, negative	Just so so	Other	Yes	< 10 h	> 20 h	Just so so	Indispensable	CTN	Low	Low	120.997	175.776
Male	20	Urban area	2.9	Yes	Parental family	Father and mother	Bachelor	Occupation requiring professional skills and mental work	Bachelor	Occupation requiring professional skills and mental work	Accompanying	Mother	Average	5000-10000	China North	The Second Military Medical University	Clinic Medicine	Five years	3	Yes, positive	Good	Parental coercion	Yes	10-20 h	10-15 h	Interested	Indispensable	TM	Low	Low	137.121	186.332
Male	22	Rural area	1.39	No	Parental family	Father and mother	Junior high school and below	Occupation mainly based on manual labor	Junior high school and below	Occupation mainly based on manual labor	Indulgent	Companion	Poor	< 5000	China North	The Second Military Medical University	Clinic Medicine	Five years	4	Yes, positive	Excellent	Parental coercion	Have no decision	< 10 h	15-20 h	Just so so	Indispensable	CTN	Low	Low	139.352	160.412
Female	20	Urban area	2.24	Yes	Parental family	Father and mother	College degree	Occupation mainly based on manual labor	Junior high school and below	Occupation mainly based on manual labor	Problem-intervening	Father	Average	< 5000	China East	Bengbu Medical College	Clinic Medicine	Five years	3	Yes, positive	Just so so	Interested in medicine	Yes	> 40 h	10-15 h	Extremely interested	Indispensable	CTN	High	High	172.549	274.125
Female	21	Rural area	1.92	No	Parental family	Father and mother	Junior high school and below	Occupation mainly based on manual labor	Junior high school and below	Occupation mainly based on manual labor	Indulgent	Companion	Average	< 5000	China East	Bengbu Medical College	Clinic Medicine	Five years	3	Yes, positive	Good	Interested in medicine	Yes	20-30 h	< 5 h	Extremely interested	Indispensable	CTN	High	High	171.079	255.914
Male	21	Rural area	2.2	Yes	Parental family	Father and mother	Junior high school and below	Occupation mainly based on manual labor	Junior high school and below	Occupation mainly based on manual labor	Problem-intervening	Teacher	Poor	< 5000	China East	The Second Military Medical University	Clinic Medicine	Five years	3	No	Good	Parental coercion	Have no decision	< 10 h	5-10 h	Just so so	Important	CTN	Low	Low	142.19	193.796
Male	23	Urban-rural junction	3.11	No	Parental family	Father and mother	College degree	Occupation requiring professional skills and mental work	Bachelor	Occupation requiring professional skills and mental work	Indulgent	Grandparents	Average	5000-10000	China Northwest	The Second Military Medical University	Clinic Medicine	Eight years	5	Yes, positive	Excellent	Interested in medicine	Yes	10-20 h	5-10 h	Interested	Important	CTN	High	High	168.538	248.503
Male	20	Rural area	2.77	Yes	Parental family	Father and mother	Junior high school and below	Occupation mainly based on manual labor	Junior high school and below	Occupation mainly based on manual labor	Problem-intervening	Companion	Poor	< 5000	China North	The Second Military Medical University	Clinic Medicine	Five years	5	Yes, positive	Just so so	Interested in medicine	Yes	< 10 h	10-15 h	Interested	Indispensable	CTN	Low	Low	151.109	193.606
Male	24	Rural area	3	No	Parental family	Father and mother	Junior high school and below	Occupation mainly based on manual labor	Junior high school and below	Occupation mainly based on manual labor	Strictly managed	Mother	Average	< 5000	China Central	Zhengzhou University	Clinic Medicine	Five years	5	No	Just so so	Interested in medicine	Yes	10-20 h	< 5 h	Interested	Indispensable	CTN	High	High	205.462	304.422
Male	17	Urban area	2.3	No	Reorganized family	Father	College degree	Occupation requiring professional skills and mental work	College degree	Occupation mainly based on manual labor	Indulgent	Father	Average	10000-15000	China East	The Second Military Medical University	Clinic Medicine	Five years	5	Yes, positive	Just so so	Parental coercion	No	< 10 h	> 20 h	Interested	Indispensable	TM	Low	Low	118.937	122.095
Male	22	Rural area	2.816	No	Parental family	Father and mother	Junior high school and below	Occupation mainly based on manual labor	Junior high school and below	Occupation mainly based on manual labor	Indulgent	Teacher	Very poor	< 5000	China East	Bengbu Medical College	Clinic Medicine	Five years	4	Yes, positive	Good	Other	Yes	30-40 h	< 5 h	Interested	Indispensable	CTN	High	High	166.018	228.131
Female	23	Urban area	3.5	No	Parental family	Father and mother	College degree	Occupation mainly based on manual labor	Junior high school and below	Occupation mainly based on manual labor	Indulgent	Mother	Average	> 15000	China East	Zhengzhou University	Clinic Medicine	Seven years	5	Yes, positive	Excellent	Interested in medicine	Yes	10-20 h	10-15 h	Interested	Indispensable	CTN	High	High	173.089	231.663
Male	22	Rural area	3.31	No	Parental family	Father and mother	College degree	Occupation requiring professional skills and mental work	College degree	Occupation mainly based on manual labor	Accompanying	Companion	Poor	10000-15000	China East	The Second Military Medical University	Clinic Medicine	Five years	4	Yes, positive	Good	Interested in medicine	Have no decision	30-40 h	10-15 h	Interested	Indispensable	CTN	High	High	158.212	219.696
Female	19	Rural area	1.152	No	Parental family	Father and mother	Junior high school and below	Occupation mainly based on manual labor	Junior high school and below	Occupation mainly based on manual labor	Indulgent	Other	Average	< 5000	China East	Bengbu Medical College	Clinic Medicine	Five years	3	Yes, positive	Good	Parental coercion	Yes	< 10 h	5-10 h	Interested	Indispensable	CTN	Low	High	154.169	250.314
Female	21	Urban area	3.6	Yes	Parental family	Father and mother	College degree	Occupation requiring professional skills and mental work	College degree	Occupation mainly based on manual labor	Indulgent	Companion	Average	< 5000	China Central	Zhengzhou University	Clinic Medicine	Five years	2	Yes, positive	Good	Interested in medicine	Yes	10-20 h	5-10 h	Interested	Indispensable	TM	Low	Low	145.217	177.997
Female	21	Urban area	3.1	Yes	Parental family	Father and mother	Bachelor	Occupation requiring professional skills and mental work	Bachelor	Occupation requiring professional skills and mental work	Strictly managed	Father	Average	5000-10000	China Northeast	Tongji University	Clinic Medicine	Five years	3	Yes, positive	Just so so	Parental coercion	Yes	> 40 h	5-10 h	Interested	Indispensable	CTN	High	High	165.572	249.001
Female	22	Urban-rural junction	2	No	Parental family	Mother	Bachelor	Occupation requiring professional skills and mental work	Bachelor	Occupation requiring professional skills and mental work	Problem-intervening	Teacher	Average	< 5000	China Northwest	The Second Military Medical University	Clinic Medicine	Five years	4	No	Excellent	Interested in medicine	Yes	< 10 h	< 5 h	Extremely interested	Indispensable	TM	Low	Low	131.174	175.05
Male	20	Rural area	3.23	Yes	Parental family	Father	Junior high school and below	Occupation mainly based on manual labor	Junior high school and below	Occupation mainly based on manual labor	Indulgent	Mother	Poor	< 5000	China East	The Second Military Medical University	Clinic Medicine	Five years	4	Yes, positive	Just so so	Interested in medicine	Yes	> 40 h	5-10 h	Interested	Indispensable	CTN	High	High	195.099	271.224
Female	20	Urban area	2.24	Yes	One-parent family	Mother	Junior high school and below	Occupation mainly based on manual labor	College degree	Occupation requiring professional skills and mental work	Indulgent	Mother	Good	> 15000	China East	Bengbu Medical College	Clinic Medicine	Five years	4	Yes, positive	Good	Other	Have no decision	30-40 h	15-20 h	Interested	Indispensable	CTN	High	High	155.722	241.447
Male	25	Rural area	3	No	Parental family	Father and mother	Junior high school and below	Occupation mainly based on manual labor	Junior high school and below	Occupation mainly based on manual labor	Problem-intervening	Father	Average	> 15000	China East	Zhengzhou University	Clinic Medicine	Five years	5	Yes, positive	Excellent	Interested in medicine	Yes	> 40 h	> 20 h	Interested	Indispensable	PBL	Low	Low	143.256	202.948
Male	23	Rural area	3.2	No	Parental family	Father and mother	Junior high school and below	Occupation mainly based on manual labor	Junior high school and below	Occupation mainly based on manual labor	Problem-intervening	Teacher	Poor	< 5000	China Southwest	Tongji University	Clinic Medicine	Five years	5	Yes, positive	Good	Interested in medicine	Yes	10-20 h	> 20 h	Interested	Indispensable	CTN	Low	Low	153.072	199.677
Male	20	Urban-rural junction	2.92	No	Parental family	Father and mother	College degree	Occupation requiring professional skills and mental work	College degree	Occupation requiring professional skills and mental work	Problem-intervening	Teacher	Average	< 5000	China Central	The Second Military Medical University	Clinic Medicine	Five years	3	Yes, positive	Excellent	Interested in medicine	Have no decision	10-20 h	5-10 h	Just so so	Indispensable	CTN	Low	Low	132.941	201.806
Male	20	Rural area	2.1	Yes	Parental family	Father and mother	Junior high school and below	Occupation mainly based on manual labor	Junior high school and below	Occupation mainly based on manual labor	Problem-intervening	Teacher	Average	< 5000	China East	The Second Military Medical University	Clinic Medicine	Five years	3	Yes, positive	Good	Interested in medicine	Have no decision	< 10 h	< 5 h	Just so so	Indispensable	TM	Low	Low	132.123	179.979
Male	17	Rural area	3	Yes	Parental family	Father and mother	Junior high school and below	Occupation mainly based on manual labor	Junior high school and below	Occupation mainly based on manual labor	Accompanying	Other relatives	Poor	< 5000	China East	The Second Military Medical University	Clinic Medicine	Five years	5	Yes, positive	Just so so	Parental coercion	Have no decision	10-20 h	15-20 h	Just so so	Important	TM	Low	Low	132.365	190.538
Male	19	Rural area	2	No	Parental family	Other	Junior high school and below	Occupation requiring professional skills and mental work	Junior high school and below	Occupation requiring professional skills and mental work	Problem-intervening	Grandparents	Average	5000-10000	China Central	Zhengzhou University	Clinic Medicine	Five years	2	Yes, negative	Just so so	Parental coercion	Yes	10-20 h	< 5 h	Just so so	Indispensable	CTN	Low	Low	150.794	186.818
Male	21	Rural area	3.3	No	Parental family	Father and mother	Junior high school and below	Occupation mainly based on manual labor	Junior high school and below	Occupation mainly based on manual labor	Indulgent	Grandparents	Average	< 5000	China Central	Zhengzhou University	Clinic Medicine	Eight years	3	Yes, positive	Excellent	Interested in medicine	Yes	< 10 h	5-10 h	Extremely interested	Indispensable	TM	High	High	174.019	251.675
Male	18	Urban area	2.89	Yes	Parental family	Father and mother	College degree	Occupation requiring professional skills and mental work	College degree	Occupation requiring professional skills and mental work	Indulgent	Father	Average	10000-15000	China Central	The Second Military Medical University	Clinic Medicine	Five years	5	Yes, positive	Excellent	Interested in medicine	Yes	< 10 h	5-10 h	Interested	Indispensable	CTN	High	Low	159.159	200.406
Male	22	Rural area	3	No	Reorganized family	Mother	Junior high school and below	Occupation mainly based on manual labor	Junior high school and below	Occupation mainly based on manual labor	Problem-intervening	Mother	Average	< 5000	China Central	Zhengzhou University	Preventive Medicine	Five years	3	Yes, negative	Just so so	Interested in medicine	Have no decision	10-20 h	< 5 h	Interested	Indispensable	TM	High	High	165.826	253.685
Female	19	Urban-rural junction	2.93	Yes	Parental family	Father and mother	Bachelor	Occupation requiring professional skills and mental work	College degree	Occupation requiring professional skills and mental work	Problem-intervening	Companion	Average	5000-10000	China Southwest	The Second Military Medical University	Clinic Medicine	Five years	5	Yes, negative	Just so so	Interested in medicine	Have no decision	< 10 h	> 20 h	Just so so	Indispensable	TM	High	Low	162.837	174.842
Male	21	Rural area	3	No	Parental family	Father and mother	College degree	Occupation mainly based on manual labor	College degree	Occupation requiring professional skills and mental work	Problem-intervening	Mother	Average	5000-10000	China Central	Zhengzhou University	Preventive Medicine	Five years	3	Yes, positive	Good	Interested in medicine	Have no decision	30-40 h	< 5 h	Interested	Important	CTN	High	High	173.862	236.387
Female	25	Rural area	3.49	No	Parental family	Father and mother	Junior high school and below	Occupation mainly based on manual labor	Junior high school and below	Occupation mainly based on manual labor	Problem-intervening	Other	Poor	< 5000	China Central	Zhengzhou University	Clinic Medicine	Eight years	5	Yes, positive	Just so so	Interested in medicine	Yes	10-20 h	< 5 h	Interested	Important	CTN	High	High	164.586	239.868
Male	20	Urban area	2.8	Yes	Parental family	Father and mother	Junior high school and below	Occupation mainly based on manual labor	College degree	Occupation mainly based on manual labor	Problem-intervening	Mother	Average	< 5000	China East	Zhengzhou University	Preventive Medicine	Five years	3	Yes, negative	Just so so	Interested in medicine	No	> 40 h	< 5 h	Just so so	Have no decision	TM	Low	High	150.821	220.934
Male	19	Rural area	2.24	Yes	Parental family	Father and mother	Junior high school and below	Occupation requiring professional skills and mental work	Junior high school and below	Occupation requiring professional skills and mental work	Problem-intervening	Mother	Average	< 5000	China East	Bengbu Medical College	Clinic Medicine	Five years	5	No	Good	Interested in medicine	Yes	30-40 h	15-20 h	Interested	Indispensable	CTN	Low	Low	130.962	124.749
Female	22	Urban area	3.62	Yes	Parental family	Father and mother	College degree	Occupation requiring professional skills and mental work	College degree	Occupation requiring professional skills and mental work	Problem-intervening	Teacher	Good	> 15000	China East	The Second Military Medical University	Clinic Medicine	Five years	3	Yes, negative	Just so so	Interested in medicine	Yes	30-40 h	5-10 h	Extremely interested	Indispensable	CTN	High	High	155.77	218.11
Female	22	Rural area	2.4	No	Parental family	Father and mother	College degree	Occupation requiring professional skills and mental work	College degree	Occupation requiring professional skills and mental work	Indulgent	Teacher	Poor	< 5000	China North	Zhengzhou University	Preventive Medicine	Five years	3	Yes, negative	Good	Parental coercion	No	10-20 h	< 5 h	Just so so	Indispensable	CTN	Low	Low	143.642	191.942
Male	23	Urban area	3.3	Yes	Parental family	Father and mother	Bachelor	Occupation requiring professional skills and mental work	Bachelor	Occupation requiring professional skills and mental work	Indulgent	Companion	Average	5000-10000	China Northeast	Zhengzhou University	Clinic Medicine	Five years	5	Yes, positive	Bad	Interested in medicine	Have no decision	> 40 h	> 20 h	Interested	Indispensable	CTN	High	High	205.47	304.422
Male	23	Rural area	3.22	No	Parental family	Father and mother	Junior high school and below	Occupation mainly based on manual labor	Junior high school and below	Occupation mainly based on manual labor	Problem-intervening	Mother	Poor	< 5000	China Northwest	Tongji University	Clinic Medicine	Five years	5	Yes, positive	Good	Interested in medicine	Yes	10-20 h	< 5 h	Interested	Indispensable	CTN	High	High	169.527	212.005
Male	22	Rural area	3.4	Yes	One-parent family	Father	Junior high school and below	Occupation requiring professional skills and mental work	Junior high school and below	Occupation mainly based on manual labor	Problem-intervening	Father	Very poor	< 5000	China Central	Zhengzhou University	Clinic Medicine	Seven years	4	Yes, positive	Good	Interested in medicine	Yes	> 40 h	5-10 h	Interested	Indispensable	CTN	High	High	182.626	242.311
Male	22	Rural area	2.3	Yes	Parental family	Father and mother	Junior high school and below	Occupation mainly based on manual labor	Junior high school and below	Occupation mainly based on manual labor	Indulgent	Companion	Very poor	< 5000	China Northwest	The Second Military Medical University	Clinic Medicine	Five years	4	No	Excellent	Interested in medicine	Have no decision	30-40 h	10-15 h	Interested	Important	CTN	Low	Low	138.185	202.948
Male	22	Rural area	2.5	Yes	Parental family	Father and mother	Junior high school and below	Occupation requiring professional skills and mental work	College degree	Occupation requiring professional skills and mental work	Problem-intervening	Teacher	Average	5000-10000	China Southwest	The Second Military Medical University	Clinic Medicine	Five years	3	No	Good	Interested in medicine	Yes	30-40 h	> 20 h	Interested	Indispensable	CTN	High	Low	159.717	188.035
Female	20	Urban-rural junction	2.5	No	Parental family	Father and mother	Junior high school and below	Occupation mainly based on manual labor	Junior high school and below	Occupation mainly based on manual labor	Indulgent	Teacher	Average	5000-10000	China Central	Zhengzhou University	Clinic Medicine	Five years	2	No	Good	Interested in medicine	Yes	10-20 h	5-10 h	Interested	Indispensable	TM	Low	Low	143.315	202.948
Male	19	Urban-rural junction	2.96	Yes	Parental family	Father and mother	College degree	Occupation requiring professional skills and mental work	College degree	Occupation requiring professional skills and mental work	Problem-intervening	Other	Good	10000-15000	China Northwest	Tongji University	Clinic Medicine	Eight years	1	Yes, positive	Excellent	Interested in medicine	Yes	10-20 h	5-10 h	Interested	Indispensable	CTN	High	Low	155.348	200.644
Female	20	Urban area	3.2	Yes	Parental family	Father and mother	Master	Occupation requiring professional skills and mental work	Bachelor	Occupation requiring professional skills and mental work	Indulgent	Father	Good	10000-15000	China Northwest	Tongji University	Clinic Medicine	Eight years	3	Yes, positive	Just so so	Other	Have no decision	10-20 h	5-10 h	Just so so	Indispensable	CTN	Low	Low	135.599	200.664
Female	19	Rural area	3.3	No	Parental family	Father and mother	Junior high school and below	Occupation mainly based on manual labor	Junior high school and below	Occupation mainly based on manual labor	Indulgent	Companion	Average	< 5000	China Central	Zhengzhou University	Clinic Medicine	Five years	2	Yes, positive	Good	Interested in medicine	Yes	30-40 h	< 5 h	Extremely interested	Indispensable	TM	High	High	169.362	239.576
Male	20	Urban area	1.5	Yes	One-parent family	Mother	College degree	Occupation requiring professional skills and mental work	Bachelor	Occupation requiring professional skills and mental work	Problem-intervening	Mother	Very poor	< 5000	China North	The Second Military Medical University	Clinic Medicine	Five years	5	No	Just so so	Other	No	< 10 h	< 5 h	Extremely not interested	Indispensable	CTN	Low	Low	89.121	96.419
Female	21	Urban area	3.2	No	Parental family	Father and mother	College degree	Occupation requiring professional skills and mental work	Junior high school and below	Occupation requiring professional skills and mental work	Problem-intervening	Father	Good	5000-10000	China Central	Zhengzhou University	Preventive Medicine	Five years	3	Yes, positive	Good	Interested in medicine	No	< 10 h	5-10 h	Interested	Indispensable	CTN	High	Low	168.525	204.952
Male	20	Rural area	2.9	No	Parental family	Father and mother	Junior high school and below	Occupation mainly based on manual labor	Junior high school and below	Occupation mainly based on manual labor	Indulgent	Teacher	Average	5000-10000	China East	The Second Military Medical University	Clinic Medicine	Five years	3	Yes, positive	Excellent	Interested in medicine	No	< 10 h	> 20 h	Just so so	Indispensable	PBL	Low	Low	140.689	204.318
Male	19	Urban area	3.1	Yes	Parental family	Father and mother	Doctor and above	Occupation requiring professional skills and mental work	Doctor and above	Occupation requiring professional skills and mental work	Problem-intervening	Teacher	Very good	> 15000	China East	The Second Military Medical University	Clinic Medicine	Five years	5	Yes, negative	Terrible	Interested in medicine	Yes	> 40 h	< 5 h	Extremely interested	Indispensable	CTN	High	High	173.627	298.712
Male	19	Rural area	2.9	Yes	Parental family	Father and mother	Bachelor	Occupation requiring professional skills and mental work	College degree	Occupation requiring professional skills and mental work	Accompanying	Teacher	Average	< 5000	China Central	The Second Military Medical University	Clinic Medicine	Five years	5	No	Just so so	Interested in medicine	Yes	< 10 h	< 5 h	Interested	Important	CTN	Low	Low	140.744	202.948
Female	17	Urban area	3	Yes	Parental family	Father and mother	College degree	Occupation requiring professional skills and mental work	College degree	Occupation requiring professional skills and mental work	Indulgent	Father	Average	5000-10000	China Northwest	Zhengzhou University	Clinic Medicine	Seven years	4	Yes, positive	Just so so	Parental coercion	Yes	10-20 h	10-15 h	Interested	Important	CTN	High	High	155.87	235.901
Female	19	Urban area	2.8	No	Parental family	Father and mother	Junior high school and below	Occupation requiring professional skills and mental work	Junior high school and below	Occupation mainly based on manual labor	Accompanying	Grandparents	Average	5000-10000	China Central	Zhengzhou University	Nursing	Five years	2	Yes, positive	Just so so	Parental coercion	Have no decision	30-40 h	10-15 h	Just so so	Important	CTN	Low	High	151.805	218.281
Male	20	Rural area	1	No	Reorganized family	Father and mother	Junior high school and below	Occupation mainly based on manual labor	College degree	Occupation mainly based on manual labor	Indulgent	Mother	Average	< 5000	China Central	The Second Military Medical University	Clinic Medicine	Five years	2	No	Good	Parental coercion	Have no decision	< 10 h	5-10 h	Extremely not interested	Extremely unimportant	CTN	Low	Low	138.641	178.679
Male	19	Urban area	2.4	Yes	Parental family	Father and mother	College degree	Occupation requiring professional skills and mental work	College degree	Occupation requiring professional skills and mental work	Accompanying	Mother	Average	5000-10000	China East	The Second Military Medical University	Clinic Medicine	Five years	5	Yes, positive	Good	Parental coercion	Have no decision	10-20 h	5-10 h	Interested	Have no decision	PBL	High	High	176.236	253.685
Male	23	Rural area	3.4	No	Parental family	Father and mother	College degree	Occupation mainly based on manual labor	College degree	Occupation mainly based on manual labor	Indulgent	Mother	Average	< 5000	China East	The Second Military Medical University	Clinic Medicine	Five years	5	Yes, positive	Excellent	Parental coercion	Yes	< 10 h	5-10 h	Extremely interested	Indispensable	CTN	High	High	192.135	286.358
Male	20	Rural area	2.6	No	Parental family	Father and mother	College degree	Occupation requiring professional skills and mental work	Junior high school and below	Occupation mainly based on manual labor	Problem-intervening	Companion	Average	< 5000	China Central	Zhengzhou University	Clinic Medicine	Seven years	4	Yes, negative	Just so so	Parental coercion	Yes	< 10 h	15-20 h	Interested	Indispensable	PBL	Low	Low	143.212	202.948
Female	22	Rural area	3.5	No	Parental family	Father	Junior high school and below	Occupation mainly based on manual labor	Junior high school and below	Occupation mainly based on manual labor	Indulgent	Father	Poor	< 5000	China Central	Zhengzhou University	Clinic Medicine	Eight years	3	Yes, positive	Good	Parental coercion	Yes	> 40 h	5-10 h	Just so so	Important	TM	High	High	169.023	250.252
Male	20	Urban area	1.8	Yes	Parental family	Father and mother	College degree	Occupation requiring professional skills and mental work	College degree	Occupation requiring professional skills and mental work	Accompanying	Mother	Average	10000-15000	China Northeast	The Second Military Medical University	Clinic Medicine	Five years	5	No	Bad	Parental coercion	No	< 10 h	< 5 h	Not interested	Have no decision	CTN	Low	Low	109.995	90.881
Male	23	Urban area	2.56	Yes	Parental family	Father and mother	College degree	Occupation mainly based on manual labor	Junior high school and below	Occupation mainly based on manual labor	Problem-intervening	Teacher	Average	5000-10000	China East	Bengbu Medical College	Clinic Medicine	Five years	4	Yes, positive	Just so so	Interested in medicine	Yes	10-20 h	5-10 h	Interested	Important	TM	Low	High	152.299	229.042
Male	22	Urban area	2.66	Yes	Parental family	Father and mother	Bachelor	Occupation requiring professional skills and mental work	Bachelor	Occupation requiring professional skills and mental work	Problem-intervening	Teacher	Average	> 15000	China South	The Second Military Medical University	Clinic Medicine	Five years	4	Yes, positive	Excellent	Interested in medicine	Yes	20-30 h	10-15 h	Just so so	Have no decision	PBL	High	High	209.211	304.422
Male	23	Rural area	3	Yes	Parental family	Father and mother	Junior high school and below	Occupation mainly based on manual labor	College degree	Occupation mainly based on manual labor	Indulgent	Teacher	Average	< 5000	China North	The Second Military Medical University	Clinic Medicine	Five years	5	No	Terrible	Parental coercion	Have no decision	< 10 h	15-20 h	Interested	Indispensable	TM	Low	Low	126.812	179.914
Male	20	Urban area	2.6	Yes	One-parent family	Mother	Bachelor	Occupation requiring professional skills and mental work	College degree	Occupation requiring professional skills and mental work	Indulgent	Teacher	Poor	5000-10000	China Northwest	The Second Military Medical University	Clinic Medicine	Five years	5	No	Just so so	Parental coercion	Have no decision	10-20 h	10-15 h	Just so so	Indispensable	CTN	Low	Low	145.618	205.622
Male	21	Urban area	3.7	Yes	Parental family	Father and mother	Master	Occupation requiring professional skills and mental work	Bachelor	Occupation requiring professional skills and mental work	Indulgent	Companion	Average	5000-10000	China Central	Zhengzhou University	Clinic Medicine	Eight years	3	Yes, positive	Just so so	Interested in medicine	Yes	20-30 h	5-10 h	Interested	Indispensable	CTN	High	High	162.552	253.685
Female	17	Rural area	2.8	No	Parental family	Father and mother	Junior high school and below	Occupation mainly based on manual labor	Junior high school and below	Occupation mainly based on manual labor	Indulgent	Teacher	Poor	< 5000	China Central	Zhengzhou University	Clinic Medicine	Five years	5	Yes, positive	Good	Interested in medicine	Yes	10-20 h	5-10 h	Interested	Indispensable	CTN	High	High	193.76	281.527
Male	24	Rural area	2.2	Yes	Parental family	Father and mother	Junior high school and below	Occupation requiring professional skills and mental work	Junior high school and below	Occupation requiring professional skills and mental work	Problem-intervening	Teacher	Average	< 5000	China Southwest	The Second Military Medical University	Clinic Medicine	Five years	5	Yes, positive	Excellent	Interested in medicine	Have no decision	20-30 h	> 20 h	Interested	Important	CTN	Low	Low	136.109	202.948
Female	21	Urban area	3.2	No	Parental family	Father and mother	Junior high school and below	Occupation requiring professional skills and mental work	College degree	Occupation requiring professional skills and mental work	Problem-intervening	Companion	Average	> 15000	China Central	Zhengzhou University	Preventive Medicine	Five years	3	Yes, positive	Good	Interested in medicine	No	30-40 h	5-10 h	Interested	Indispensable	TM	High	High	160.94	243.084
Male	20	Urban-rural junction	3.11	No	Parental family	Father and mother	Junior high school and below	Occupation requiring professional skills and mental work	Junior high school and below	Occupation requiring professional skills and mental work	Indulgent	Grandparents	Average	5000-10000	China Central	The Second Military Medical University	Clinic Medicine	Five years	4	Yes, positive	Good	Interested in medicine	Yes	20-30 h	5-10 h	Interested	Indispensable	CTN	Low	Low	133.422	201.833
Male	23	Rural area	3	No	Parental family	Mother	Junior high school and below	Occupation mainly based on manual labor	Junior high school and below	Occupation mainly based on manual labor	Problem-intervening	Mother	Average	5000-10000	China Central	The Second Military Medical University	Clinic Medicine	Five years	5	Yes, positive	Just so so	Interested in medicine	Yes	20-30 h	10-15 h	Interested	Indispensable	CTN	High	High	162.008	231.273
Male	24	Urban area	2.6	Yes	Parental family	Father and mother	Bachelor	Occupation requiring professional skills and mental work	Junior high school and below	Occupation requiring professional skills and mental work	Problem-intervening	Father	Average	5000-10000	China Northwest	The Second Military Medical University	Clinic Medicine	Five years	5	Yes, positive	Excellent	Parental coercion	Have no decision	10-20 h	10-15 h	Just so so	Indispensable	CTN	High	High	160.929	237.711
Female	22	Rural area	3.4	No	Reorganized family	Other	Junior high school and below	Occupation mainly based on manual labor	Junior high school and below	Occupation mainly based on manual labor	Indulgent	Teacher	Poor	< 5000	China Central	Zhengzhou University	Clinic Medicine	Seven years	4	Yes, positive	Just so so	Interested in medicine	Yes	20-30 h	< 5 h	Interested	Indispensable	CTN	Low	Low	143.098	194.26
Male	21	Rural area	2.94	Yes	Parental family	Father and mother	Junior high school and below	Occupation mainly based on manual labor	Junior high school and below	Occupation mainly based on manual labor	Accompanying	Father	Average	5000-10000	China Southwest	The Second Military Medical University	Clinic Medicine	Five years	3	Yes, positive	Good	Parental coercion	No	10-20 h	15-20 h	Interested	Indispensable	CTN	High	High	156.779	233.833
Male	21	Rural area	2.7	Yes	Parental family	Father and mother	Bachelor	Occupation requiring professional skills and mental work	Bachelor	Occupation requiring professional skills and mental work	Problem-intervening	Mother	Average	5000-10000	China Southwest	The Second Military Medical University	Clinic Medicine	Five years	3	Yes, positive	Good	Parental coercion	Have no decision	10-20 h	< 5 h	Just so so	Important	CTN	Low	Low	143.261	202.948
Male	21	Urban area	3.15	Yes	Parental family	Father and mother	Bachelor	Occupation requiring professional skills and mental work	Bachelor	Occupation requiring professional skills and mental work	Indulgent	Mother	Average	> 15000	China Southwest	The Second Military Medical University	Clinic Medicine	Five years	4	Yes, positive	Good	Interested in medicine	Yes	20-30 h	10-15 h	Interested	Indispensable	TM	High	High	165.639	227.713
Male	20	Urban area	2.17	Yes	Parental family	Father and mother	Bachelor	Occupation requiring professional skills and mental work	College degree	Occupation requiring professional skills and mental work	Problem-intervening	Father	Average	5000-10000	China East	The Second Military Medical University	Clinic Medicine	Five years	5	Yes, negative	Just so so	Interested in medicine	Yes	30-40 h	10-15 h	Extremely interested	Indispensable	CTN	High	High	170.65	242.56
Male	17	Rural area	3.1	No	Parental family	Father	College degree	Occupation requiring professional skills and mental work	Junior high school and below	Occupation mainly based on manual labor	Accompanying	Father	Average	< 5000	China Central	Zhengzhou University	Clinic Medicine	Seven years	4	Yes, negative	Good	Interested in medicine	Yes	20-30 h	< 5 h	Interested	Important	TM	High	High	156.992	219.759
Male	19	Rural area	3.2	No	Parental family	Father and mother	Bachelor	Occupation mainly based on manual labor	Junior high school and below	Occupation mainly based on manual labor	Problem-intervening	Teacher	Average	5000-10000	China Central	Zhengzhou University	Clinic Medicine	Five years	2	Yes, positive	Just so so	Interested in medicine	Yes	10-20 h	< 5 h	Interested	Important	TM	High	High	171.164	253.685
Female	23	Urban-rural junction	3.29	No	Parental family	Father and mother	Junior high school and below	Occupation mainly based on manual labor	Junior high school and below	Occupation mainly based on manual labor	Strictly managed	Mother	Average	5000-10000	China Northwest	Tongji University	Clinic Medicine	Five years	5	Yes, positive	Good	Parental coercion	Yes	< 10 h	< 5 h	Just so so	Indispensable	PBL	Low	Low	137.877	209.544
Male	21	Rural area	2.56	No	Parental family	Father and mother	Junior high school and below	Occupation mainly based on manual labor	Junior high school and below	Occupation mainly based on manual labor	Problem-intervening	Teacher	Average	< 5000	China East	Bengbu Medical College	Clinic Medicine	Five years	4	Yes, positive	Just so so	Interested in medicine	Yes	30-40 h	< 5 h	Interested	Indispensable	CTN	High	High	166.838	256.067
Female	22	Rural area	2.808	Yes	Parental family	Father and mother	Junior high school and below	Occupation mainly based on manual labor	Junior high school and below	Occupation mainly based on manual labor	Problem-intervening	Mother	Average	< 5000	China East	Bengbu Medical College	Clinic Medicine	Five years	3	Yes, positive	Good	Interested in medicine	Yes	30-40 h	15-20 h	Interested	Indispensable	TM	Low	High	143.524	214.56
Female	22	Rural area	2.816	No	Parental family	Father and mother	Junior high school and below	Occupation mainly based on manual labor	Junior high school and below	Occupation mainly based on manual labor	Indulgent	Companion	Average	< 5000	China East	Bengbu Medical College	Clinic Medicine	Five years	3	Yes, positive	Good	Parental coercion	Yes	10-20 h	10-15 h	Interested	Indispensable	CTN	High	High	165.351	228.792
Female	24	Urban-rural junction	2.432	No	Parental family	Father and mother	College degree	Occupation requiring professional skills and mental work	Junior high school and below	Occupation mainly based on manual labor	Problem-intervening	Grandparents	Average	< 5000	China East	Bengbu Medical College	Clinic Medicine	Five years	5	Yes, positive	Just so so	Other	Yes	30-40 h	5-10 h	Interested	Important	CTN	Low	Low	141.938	197.982
Female	22	Urban area	3.52	Yes	Parental family	Father and mother	Junior high school and below	Occupation mainly based on manual labor	College degree	Occupation requiring professional skills and mental work	Indulgent	Mother	Average	< 5000	China Northeast	The Second Military Medical University	Clinic Medicine	Five years	4	Yes, positive	Good	Parental coercion	Yes	30-40 h	15-20 h	Interested	Important	CTN	High	High	161.029	230.539
Male	21	Rural area	2.8	No	Parental family	Father and mother	Junior high school and below	Occupation mainly based on manual labor	Junior high school and below	Occupation mainly based on manual labor	Accompanying	Father	Average	< 5000	China Central	Zhengzhou University	Clinic Medicine	Eight years	3	Yes, positive	Excellent	Parental coercion	Have no decision	10-20 h	< 5 h	Just so so	Important	CTN	High	High	169.983	227.403
Male	23	Rural area	2.8	No	Parental family	Father and mother	Junior high school and below	Occupation mainly based on manual labor	Junior high school and below	Occupation mainly based on manual labor	Indulgent	Teacher	Very poor	< 5000	China Central	Zhengzhou University	Clinic Medicine	Seven years	4	Yes, positive	Just so so	Other	Yes	20-30 h	15-20 h	Just so so	Indispensable	CTN	High	Low	155.28	176.491
Male	20	Urban area	2.1	Yes	Parental family	Father and mother	Junior high school and below	Occupation mainly based on manual labor	College degree	Occupation requiring professional skills and mental work	Problem-intervening	Mother	Average	< 5000	China Northeast	The Second Military Medical University	Clinic Medicine	Five years	3	Yes, positive	Good	Interested in medicine	Have no decision	10-20 h	< 5 h	Interested	Important	CTN	High	High	157.305	230.657
Female	20	Urban-rural junction	2.88	Yes	Parental family	Father and mother	Junior high school and below	Occupation mainly based on manual labor	College degree	Occupation mainly based on manual labor	Problem-intervening	Mother	Average	< 5000	China South	Tongji University	Clinic Medicine	Eight years	2	Yes, positive	Good	Interested in medicine	Yes	20-30 h	5-10 h	Interested	Indispensable	CTN	Low	High	150.365	230.875
Male	21	Urban area	3	No	Parental family	Father and mother	Junior high school and below	Occupation mainly based on manual labor	Junior high school and below	Occupation mainly based on manual labor	Problem-intervening	Companion	Average	> 15000	China South	The Second Military Medical University	Clinic Medicine	Five years	3	Yes, positive	Just so so	Interested in medicine	Yes	30-40 h	10-15 h	Interested	Indispensable	TM	High	High	170.479	228.711
Female	23	Rural area	3.42	No	Parental family	Father and mother	Junior high school and below	Occupation requiring professional skills and mental work	Junior high school and below	Occupation requiring professional skills and mental work	Problem-intervening	Father	Poor	< 5000	China South	Tongji University	Clinic Medicine	Five years	5	Yes, positive	Good	Other	Yes	10-20 h	10-15 h	Just so so	Important	CTN	Low	High	149.615	217.967
Female	20	Rural area	3.4	No	Parental family	Father and mother	Junior high school and below	Occupation mainly based on manual labor	Junior high school and below	Occupation mainly based on manual labor	Indulgent	Teacher	Average	10000-15000	China Central	Zhengzhou University	Clinic Medicine	Five years	2	Yes, positive	Just so so	Interested in medicine	Yes	> 40 h	5-10 h	Interested	Indispensable	CTN	Low	Low	136.343	202.948
Male	20	Rural area	2.7	No	Parental family	Father and mother	College degree	Occupation requiring professional skills and mental work	College degree	Occupation requiring professional skills and mental work	Strictly managed	Father	Average	< 5000	China Central	Zhengzhou University	Clinic Medicine	Seven years	4	Yes, negative	Bad	Parental coercion	Yes	< 10 h	< 5 h	Not interested	Indispensable	CTN	Low	Low	102.432	138.451
Male	19	Urban area	2.7	Yes	Parental family	Father and mother	Bachelor	Occupation requiring professional skills and mental work	Bachelor	Occupation requiring professional skills and mental work	Indulgent	Father	Very good	5000-10000	China Central	Zhengzhou University	Clinic Medicine	Five years	2	Yes, positive	Good	Parental coercion	No	20-30 h	5-10 h	Interested	Important	PBL	Low	Low	77.462	124.701
Male	23	Urban area	2.6	Yes	Parental family	Father and mother	Bachelor	Occupation requiring professional skills and mental work	College degree	Occupation requiring professional skills and mental work	Indulgent	Companion	Average	< 5000	China East	The Second Military Medical University	Clinic Medicine	Five years	5	Yes, negative	Bad	Other	Yes	< 10 h	10-15 h	Just so so	Indispensable	TM	Low	Low	141.571	206.836
Female	20	Rural area	2.24	No	Parental family	Father and mother	Junior high school and below	Occupation mainly based on manual labor	Junior high school and below	Occupation mainly based on manual labor	Indulgent	Other	Poor	< 5000	China East	Bengbu Medical College	Clinic Medicine	Five years	4	Yes, positive	Excellent	Other	Yes	> 40 h	5-10 h	Just so so	Indispensable	CTN	High	Low	157.563	184.863
Male	19	Rural area	2	Yes	Parental family	Father and mother	Junior high school and below	Occupation requiring professional skills and mental work	College degree	Occupation mainly based on manual labor	Problem-intervening	Mother	Average	10000-15000	China East	The Second Military Medical University	General Medicine	Five years	5	No	Good	Other	Have no decision	< 10 h	5-10 h	Not interested	Indispensable	CTN	Low	Low	132.836	190.855
Male	22	Rural area	2.7	Yes	Parental family	Father and mother	Junior high school and below	Occupation mainly based on manual labor	Junior high school and below	Occupation mainly based on manual labor	Accompanying	Mother	Average	5000-10000	China East	The Second Military Medical University	Clinic Medicine	Five years	5	Yes, positive	Good	Interested in medicine	Yes	10-20 h	5-10 h	Interested	Indispensable	CTN	High	High	155.74	251.401
Male	20	Rural area	2.9	No	Parental family	Father and mother	College degree	Occupation mainly based on manual labor	Junior high school and below	Occupation mainly based on manual labor	Strictly managed	Companion	Poor	< 5000	China Central	Zhengzhou University	Clinic Medicine	Seven years	4	Yes, positive	Good	Parental coercion	Yes	10-20 h	10-15 h	Just so so	Indispensable	CTN	Low	Low	151.814	200.915
Female	19	Urban-rural junction	2.88	No	Parental family	Father and mother	College degree	Occupation requiring professional skills and mental work	Bachelor	Occupation requiring professional skills and mental work	Indulgent	Mother	Average	10000-15000	China Southwest	Tongji University	Clinic Medicine	Five years	1	Yes, positive	Just so so	Interested in medicine	Have no decision	< 10 h	> 20 h	Interested	Indispensable	CTN	Low	Low	139.007	180.168
Female	22	Urban area	0.96	No	Parental family	Father and mother	College degree	Occupation requiring professional skills and mental work	College degree	Occupation requiring professional skills and mental work	Problem-intervening	Teacher	Average	5000-10000	China East	Bengbu Medical College	Clinic Medicine	Five years	3	Yes, positive	Excellent	Interested in medicine	Have no decision	30-40 h	10-15 h	Just so so	Indispensable	CTN	Low	Low	141.294	185.963
Female	19	Rural area	3.68	No	Parental family	Father and mother	College degree	Occupation requiring professional skills and mental work	Junior high school and below	Occupation mainly based on manual labor	Indulgent	Father	Average	< 5000	China Central	Zhengzhou University	Clinic Medicine	Five years	2	Yes, positive	Good	Parental coercion	Yes	> 40 h	5-10 h	Interested	Indispensable	TM	High	High	176.236	251.263
Female	23	Urban area	2.112	Yes	Parental family	Other	College degree	Occupation requiring professional skills and mental work	College degree	Occupation requiring professional skills and mental work	Indulgent	Grandparents	Average	5000-10000	China East	Bengbu Medical College	Clinic Medicine	Five years	5	Yes, positive	Good	Interested in medicine	Have no decision	30-40 h	15-20 h	Interested	Indispensable	TM	High	High	193.445	251.846
Male	22	Rural area	3.2	No	Parental family	Father and mother	Junior high school and below	Occupation mainly based on manual labor	Junior high school and below	Occupation mainly based on manual labor	Indulgent	Mother	Average	< 5000	China East	The Second Military Medical University	Clinic Medicine	Five years	3	Yes, negative	Good	Interested in medicine	Have no decision	< 10 h	10-15 h	Just so so	Indispensable	CTN	Low	High	151.64	218.984
Male	20	Rural area	3.47	No	Parental family	Father and mother	Bachelor	Occupation mainly based on manual labor	Junior high school and below	Occupation mainly based on manual labor	Indulgent	Mother	Poor	< 5000	China Northwest	The Second Military Medical University	Clinic Medicine	Five years	5	Yes, positive	Good	Interested in medicine	Yes	30-40 h	15-20 h	Extremely interested	Indispensable	CTN	Low	Low	120.096	185.185
Male	18	Urban area	3	Yes	Parental family	Father and mother	Bachelor	Occupation requiring professional skills and mental work	Junior high school and below	Occupation requiring professional skills and mental work	Strictly managed	Father	Poor	5000-10000	China East	The Second Military Medical University	Clinic Medicine	Five years	5	Yes, positive	Just so so	Interested in medicine	Yes	10-20 h	5-10 h	Interested	Important	CTN	High	High	156.98	231.871
Female	22	Rural area	1.76	No	Parental family	Father and mother	Junior high school and below	Occupation mainly based on manual labor	Junior high school and below	Occupation mainly based on manual labor	Indulgent	Father	Average	< 5000	China East	Bengbu Medical College	Clinic Medicine	Five years	3	Yes, positive	Just so so	Parental coercion	Yes	< 10 h	< 5 h	Just so so	Have no decision	TM	Low	Low	111.355	144.862
Male	20	Urban-rural junction	2.9	Yes	Parental family	Father and mother	College degree	Occupation requiring professional skills and mental work	College degree	Occupation requiring professional skills and mental work	Problem-intervening	Mother	Average	< 5000	China East	The Second Military Medical University	Clinic Medicine	Five years	4	Yes, positive	Excellent	Interested in medicine	No	> 40 h	< 5 h	Extremely interested	Indispensable	CTN	High	High	207.987	304.422
Male	23	Rural area	2.8	No	Parental family	Father and mother	Junior high school and below	Occupation mainly based on manual labor	Junior high school and below	Occupation mainly based on manual labor	Problem-intervening	Mother	Average	< 5000	China Central	Zhengzhou University	Clinic Medicine	Seven years	4	Yes, negative	Just so so	Parental coercion	Yes	10-20 h	< 5 h	Interested	Indispensable	CTN	High	Low	161.057	194.411
Female	20	Urban area	3.1	Yes	Parental family	Father and mother	College degree	Occupation requiring professional skills and mental work	College degree	Occupation requiring professional skills and mental work	Indulgent	Grandparents	Average	5000-10000	China Central	Zhengzhou University	Clinic Medicine	Seven years	4	Yes, positive	Just so so	Other	Yes	< 10 h	15-20 h	Just so so	Important	TM	Low	Low	145.538	201.997
Male	19	Urban-rural junction	2.85	No	Parental family	Father and mother	Junior high school and below	Occupation requiring professional skills and mental work	Junior high school and below	Occupation requiring professional skills and mental work	Problem-intervening	Mother	Average	5000-10000	China East	The Second Military Medical University	Clinic Medicine	Five years	5	Yes, positive	Just so so	Parental coercion	No	< 10 h	15-20 h	Just so so	Indispensable	CTN	Low	Low	154.371	202.948
Female	20	Urban area	2.88	Yes	Parental family	Mother	Master	Occupation requiring professional skills and mental work	Doctor and above	Occupation requiring professional skills and mental work	Strictly managed	Mother	Good	> 15000	China East	Tongji University	Rehabilitation Therapy	Five years	2	Yes, positive	Good	Parental coercion	Have no decision	10-20 h	5-10 h	Just so so	Important	CTN	Low	Low	132.222	197.087
Male	20	Rural area	2	No	One-parent family	Other	Junior high school and below	Occupation mainly based on manual labor	Junior high school and below	Occupation mainly based on manual labor	Indulgent	Other	Very poor	< 5000	China Northwest	The Second Military Medical University	Clinic Medicine	Five years	2	Yes, negative	Excellent	Other	No	< 10 h	> 20 h	Extremely not interested	Extremely unimportant	CTN	Low	Low	66.67	50.737
Female	22	Urban area	3	No	Parental family	Father and mother	Bachelor	Occupation requiring professional skills and mental work	Bachelor	Occupation requiring professional skills and mental work	Indulgent	Father	Good	> 15000	China Central	Zhengzhou University	Preventive Medicine	Five years	3	Yes, positive	Good	Parental coercion	Have no decision	< 10 h	10-15 h	Interested	Important	CTN	Low	Low	143.379	193.357
Male	22	Rural area	3	Yes	Parental family	Father	Junior high school and below	Occupation mainly based on manual labor	Junior high school and below	Occupation mainly based on manual labor	Indulgent	Father	Very good	< 5000	China North	The Second Military Medical University	Clinic Medicine	Five years	3	Yes, positive	Excellent	Interested in medicine	Yes	< 10 h	< 5 h	Just so so	Have no decision	TM	Low	High	112.917	253.685
Male	21	Rural area	3.1	No	Parental family	Father and mother	Junior high school and below	Occupation mainly based on manual labor	Junior high school and below	Occupation mainly based on manual labor	Problem-intervening	Teacher	Poor	< 5000	China Central	Tongji University	Clinic Medicine	Five years	3	Yes, positive	Good	Parental coercion	Yes	> 40 h	15-20 h	Interested	Indispensable	CTN	High	High	170.22	241.991
Male	23	Rural area	2.48	No	Parental family	Father and mother	College degree	Occupation mainly based on manual labor	College degree	Occupation mainly based on manual labor	Accompanying	Mother	Poor	< 5000	China North	The Second Military Medical University	Clinic Medicine	Five years	5	Yes, positive	Good	Interested in medicine	Yes	20-30 h	10-15 h	Interested	Indispensable	CTN	Low	Low	135.835	199.744
Male	21	Urban-rural junction	3.3	Yes	Parental family	Father and mother	Bachelor	Occupation requiring professional skills and mental work	College degree	Occupation mainly based on manual labor	Strictly managed	Mother	Average	5000-10000	China South	The Second Military Medical University	Clinic Medicine	Five years	3	Yes, positive	Good	Parental coercion	No	10-20 h	10-15 h	Just so so	Important	CTN	High	High	157.175	234.139
Male	17	Urban-rural junction	2.7	Yes	Parental family	Father and mother	Bachelor	Occupation requiring professional skills and mental work	College degree	Occupation requiring professional skills and mental work	Strictly managed	Father	Average	5000-10000	China Central	Zhengzhou University	Clinic Medicine	Seven years	5	Yes, negative	Just so so	Interested in medicine	Yes	20-30 h	< 5 h	Interested	Important	PBL	Low	Low	147.727	203.95
Male	20	Urban-rural junction	2	Yes	Parental family	Father and mother	College degree	Occupation requiring professional skills and mental work	College degree	Occupation requiring professional skills and mental work	Problem-intervening	Teacher	Average	5000-10000	China Central	The Second Military Medical University	Clinic Medicine	Five years	5	Yes, positive	Just so so	Interested in medicine	Have no decision	10-20 h	5-10 h	Not interested	Important	CTN	Low	Low	131.805	165.901
Male	21	Rural area	3.4	No	Parental family	Father and mother	Junior high school and below	Occupation mainly based on manual labor	Junior high school and below	Occupation mainly based on manual labor	Strictly managed	Grandparents	Average	5000-10000	China Central	The Second Military Medical University	Clinic Medicine	Five years	3	Yes, positive	Just so so	Parental coercion	Have no decision	10-20 h	10-15 h	Just so so	Important	CTN	Low	Low	143.782	204.072
Male	19	Urban-rural junction	1.856	Yes	Parental family	Father and mother	Junior high school and below	Occupation mainly based on manual labor	College degree	Occupation requiring professional skills and mental work	Problem-intervening	Mother	Average	5000-10000	China East	Bengbu Medical College	Clinic Medicine	Five years	3	Yes, negative	Just so so	Other	Yes	10-20 h	10-15 h	Just so so	Important	TM	Low	Low	131.527	187.382
Male	17	Urban area	3.2	Yes	Parental family	Father and mother	Bachelor	Occupation requiring professional skills and mental work	Bachelor	Occupation requiring professional skills and mental work	Problem-intervening	Teacher	Average	> 15000	China East	The Second Military Medical University	Clinic Medicine	Five years	5	Yes, positive	Excellent	Interested in medicine	Have no decision	< 10 h	< 5 h	Extremely interested	Indispensable	TM	Low	Low	152.125	202.948
Female	21	Urban area	3.1	No	Parental family	Father and mother	College degree	Occupation requiring professional skills and mental work	College degree	Occupation requiring professional skills and mental work	Indulgent	Mother	Average	5000-10000	China Central	Zhengzhou University	Clinic Medicine	Eight years	3	Yes, positive	Just so so	Parental coercion	Yes	10-20 h	5-10 h	Just so so	Important	TM	High	High	173.788	253.685
Female	19	Rural area	2.24	No	Parental family	Mother	Junior high school and below	Occupation requiring professional skills and mental work	Junior high school and below	Occupation mainly based on manual labor	Indulgent	Companion	Average	< 5000	China East	Bengbu Medical College	Clinic Medicine	Five years	3	No	Good	Interested in medicine	Yes	> 40 h	15-20 h	Interested	Important	CTN	Low	High	145.413	212.005
Male	17	Urban area	3.5	Yes	Parental family	Father and mother	Bachelor	Occupation requiring professional skills and mental work	Bachelor	Occupation requiring professional skills and mental work	Indulgent	Father	Average	5000-10000	China East	The Second Military Medical University	Clinic Medicine	Five years	5	Yes, positive	Just so so	Interested in medicine	Yes	10-20 h	< 5 h	Interested	Important	TM	Low	High	153.958	239.897
Female	21	Urban-rural junction	3.82	No	Reorganized family	Father and mother	College degree	Occupation requiring professional skills and mental work	College degree	Occupation mainly based on manual labor	Problem-intervening	Grandparents	Average	10000-15000	China East	The Second Military Medical University	Clinic Medicine	Five years	3	Yes, positive	Excellent	Interested in medicine	Yes	> 40 h	5-10 h	Interested	Indispensable	CTN	Low	High	137.154	225.657
Male	19	Urban area	2.82	Yes	Parental family	Father and mother	Bachelor	Occupation requiring professional skills and mental work	College degree	Occupation requiring professional skills and mental work	Indulgent	Mother	Average	10000-15000	China East	The Second Military Medical University	Clinic Medicine	Five years	5	Yes, positive	Good	Interested in medicine	Yes	> 40 h	15-20 h	Interested	Indispensable	CTN	Low	Low	153.423	201.309
Female	23	Rural area	3.5	No	Parental family	Father and mother	Junior high school and below	Occupation requiring professional skills and mental work	Junior high school and below	Occupation mainly based on manual labor	Accompanying	Companion	Average	5000-10000	China East	Zhengzhou University	Clinic Medicine	Seven years	4	Yes, positive	Good	Interested in medicine	Yes	30-40 h	10-15 h	Interested	Important	CTN	High	High	165.753	241.781
Female	20	Urban-rural junction	3.4	No	Parental family	Father and mother	College degree	Occupation requiring professional skills and mental work	College degree	Occupation requiring professional skills and mental work	Accompanying	Companion	Good	5000-10000	China East	Zhengzhou University	Clinic Medicine	Five years	2	No	Good	Other	Yes	10-20 h	5-10 h	Interested	Indispensable	TM	Low	Low	144.485	202.948
Male	22	Urban area	3.26	Yes	Parental family	Father and mother	Junior high school and below	Occupation requiring professional skills and mental work	Junior high school and below	Occupation requiring professional skills and mental work	Problem-intervening	Companion	Average	5000-10000	China East	Tongji University	Clinic Medicine	Ten years	5	Yes, positive	Good	Interested in medicine	Have no decision	10-20 h	5-10 h	Interested	Important	CTN	High	High	158.679	225.809
Male	20	Urban area	3.37	Yes	Parental family	Father and mother	Bachelor	Occupation requiring professional skills and mental work	Bachelor	Occupation requiring professional skills and mental work	Accompanying	Other	Average	> 15000	China East	Tongji University	Clinic Medicine	Ten years	2	Yes, negative	Good	Other	Yes	> 40 h	< 5 h	Just so so	Indispensable	CTN	High	High	158.817	253.685
Female	22	Urban area	3.04	No	Parental family	Father and mother	Junior high school and below	Occupation mainly based on manual labor	Junior high school and below	Occupation mainly based on manual labor	Accompanying	Mother	Average	10000-15000	China Southwest	Tongji University	Clinic Medicine	Five years	4	Yes, negative	Just so so	Parental coercion	Yes	< 10 h	< 5 h	Just so so	Indispensable	CTN	Low	Low	143.003	182.146
Male	23	Urban area	3.3	Yes	Parental family	Father and mother	Bachelor	Occupation requiring professional skills and mental work	Bachelor	Occupation requiring professional skills and mental work	Accompanying	Teacher	Average	5000-10000	China North	Tongji University	Clinic Medicine	Five years	5	Yes, positive	Good	Interested in medicine	Yes	30-40 h	5-10 h	Interested	Indispensable	PBL	High	High	174.477	250.259
Male	21	Urban-rural junction	2.5	No	Parental family	Father and mother	Bachelor	Occupation mainly based on manual labor	Bachelor	Occupation requiring professional skills and mental work	Accompanying	Other relatives	Average	10000-15000	China East	The Second Military Medical University	Clinic Medicine	Five years	3	No	Good	Parental coercion	Yes	20-30 h	5-10 h	Just so so	Important	TM	Low	Low	135.599	186.463
Male	22	Urban area	3.4	Yes	One-parent family	Mother	College degree	Occupation mainly based on manual labor	Bachelor	Occupation requiring professional skills and mental work	Problem-intervening	Mother	Poor	< 5000	China Northeast	The Second Military Medical University	Clinic Medicine	Five years	4	Yes, positive	Bad	Other	Have no decision	30-40 h	> 20 h	Just so so	Important	CTN	High	High	169.48	251.097
Male	20	Rural area	2.61	No	Parental family	Father and mother	Junior high school and below	Occupation requiring professional skills and mental work	College degree	Occupation requiring professional skills and mental work	Accompanying	Mother	Average	> 15000	China East	The Second Military Medical University	Clinic Medicine	Five years	5	Yes, negative	Bad	Parental coercion	Yes	> 40 h	5-10 h	Just so so	Indispensable	CTN	High	Low	156.538	169.101
Female	20	Urban area	3.5	No	Parental family	Other	College degree	Occupation requiring professional skills and mental work	College degree	Occupation requiring professional skills and mental work	Indulgent	Teacher	Good	10000-15000	China Central	Zhengzhou University	Clinic Medicine	Five years	2	Yes, positive	Good	Interested in medicine	Yes	10-20 h	10-15 h	Interested	Indispensable	CTN	Low	Low	149.826	196.812
Male	21	Rural area	2.5	No	Parental family	Father and mother	Junior high school and below	Occupation mainly based on manual labor	Junior high school and below	Occupation mainly based on manual labor	Indulgent	Mother	Average	< 5000	China Central	The Second Military Medical University	Clinic Medicine	Five years	3	Yes, positive	Excellent	Interested in medicine	Yes	20-30 h	10-15 h	Interested	Important	CTN	High	High	159.651	225.453
Female	20	Urban-rural junction	2.7	No	Parental family	Father and mother	Junior high school and below	Occupation mainly based on manual labor	Junior high school and below	Occupation mainly based on manual labor	Indulgent	Other	Average	< 5000	China Central	Zhengzhou University	Clinic Medicine	Eight years	3	Yes, positive	Good	Parental coercion	Yes	< 10 h	< 5 h	Just so so	Indispensable	TM	Low	Low	132.248	172.595
Male	22	Urban area	3.4	Yes	Parental family	Father and mother	Bachelor	Occupation requiring professional skills and mental work	Bachelor	Occupation requiring professional skills and mental work	Accompanying	Mother	Good	10000-15000	China Northeast	The Second Military Medical University	Clinic Medicine	Five years	4	Yes, positive	Just so so	Interested in medicine	Yes	30-40 h	10-15 h	Interested	Indispensable	TM	High	High	174.052	242.523
Female	22	Urban area	2.5	Yes	Parental family	Father and mother	Bachelor	Occupation requiring professional skills and mental work	College degree	Occupation mainly based on manual labor	Problem-intervening	Companion	Average	10000-15000	China South	The Second Military Medical University	Clinic Medicine	Five years	5	Yes, positive	Just so so	Parental coercion	Have no decision	< 10 h	15-20 h	Interested	Indispensable	CTN	Low	Low	151.128	201.47
Male	19	Rural area	2.6	Yes	Parental family	Father and mother	Bachelor	Occupation requiring professional skills and mental work	College degree	Occupation requiring professional skills and mental work	Indulgent	Teacher	Poor	< 5000	China East	The Second Military Medical University	Clinic Medicine	Five years	5	Yes, positive	Bad	Parental coercion	Yes	20-30 h	5-10 h	Extremely not interested	Indispensable	TM	High	High	181.379	287.607
Female	19	Urban area	3	No	Parental family	Mother	College degree	Occupation requiring professional skills and mental work	College degree	Occupation requiring professional skills and mental work	Indulgent	Other	Average	5000-10000	China Central	Zhengzhou University	Clinic Medicine	Eight years	2	No	Just so so	Other	Yes	< 10 h	15-20 h	Interested	Important	CTN	High	Low	172.764	205.719
Male	23	Rural area	0.64	No	Parental family	Other	Junior high school and below	Occupation mainly based on manual labor	Junior high school and below	Occupation mainly based on manual labor	Indulgent	Teacher	Poor	< 5000	China East	Bengbu Medical College	Clinic Medicine	Five years	5	Yes, positive	Good	Interested in medicine	Yes	20-30 h	5-10 h	Interested	Important	TM	Low	Low	144.392	196.08
Female	22	Urban area	2.496	Yes	Parental family	Father and mother	College degree	Occupation requiring professional skills and mental work	College degree	Occupation requiring professional skills and mental work	Indulgent	Mother	Average	10000-15000	China East	Bengbu Medical College	Clinic Medicine	Five years	3	Yes, positive	Good	Other	Yes	20-30 h	5-10 h	Just so so	Indispensable	CTN	Low	Low	105.252	153.636
Male	22	Urban-rural junction	3	Yes	Parental family	Father and mother	Junior high school and below	Occupation requiring professional skills and mental work	Junior high school and below	Occupation requiring professional skills and mental work	Indulgent	Other	Good	< 5000	China Central	Zhengzhou University	Clinic Medicine	Five years	1	No	Just so so	Other	Have no decision	< 10 h	< 5 h	Extremely not interested	Have no decision	CTN	Low	Low	45.56	56.447
Male	19	Urban area	3.1	No	Parental family	Father and mother	Junior high school and below	Occupation requiring professional skills and mental work	Junior high school and below	Occupation requiring professional skills and mental work	Problem-intervening	Mother	Average	> 15000	China East	The Second Military Medical University	Clinic Medicine	Five years	5	No	Good	Parental coercion	Yes	> 40 h	> 20 h	Just so so	Indispensable	CTN	Low	Low	144.138	198.562
Male	19	Rural area	3.47	Yes	Parental family	Father and mother	College degree	Occupation requiring professional skills and mental work	College degree	Occupation requiring professional skills and mental work	Indulgent	Teacher	Poor	< 5000	China East	The Second Military Medical University	Clinic Medicine	Five years	5	Yes, positive	Just so so	Interested in medicine	Yes	10-20 h	10-15 h	Extremely interested	Indispensable	CTN	High	High	190.052	272.009
Male	19	Urban area	2.39	Yes	One-parent family	Mother	Bachelor	Occupation requiring professional skills and mental work	Bachelor	Occupation requiring professional skills and mental work	Accompanying	Mother	Average	5000-10000	China Northwest	The Second Military Medical University	Clinic Medicine	Five years	5	Yes, negative	Bad	Parental coercion	Have no decision	10-20 h	> 20 h	Just so so	Indispensable	CTN	Low	Low	118.193	133.999
Female	21	Urban-rural junction	2.9	No	Parental family	Father and mother	Junior high school and below	Occupation requiring professional skills and mental work	Junior high school and below	Occupation requiring professional skills and mental work	Strictly managed	Mother	Average	< 5000	China Central	Zhengzhou University	Clinic Medicine	Five years	3	Yes, positive	Good	Other	No	< 10 h	5-10 h	Just so so	Important	CTN	High	High	166.087	240.49
Male	22	Urban area	3.82	Yes	Parental family	Father and mother	Doctor and above	Occupation requiring professional skills and mental work	Master	Occupation requiring professional skills and mental work	Indulgent	Father	Average	> 15000	China North	The Second Military Medical University	Clinic Medicine	Five years	5	No	Excellent	Interested in medicine	Yes	> 40 h	> 20 h	Extremely interested	Indispensable	CTN	High	High	209.142	304.422
Male	21	Urban area	3.1	No	Parental family	Father and mother	College degree	Occupation requiring professional skills and mental work	College degree	Occupation requiring professional skills and mental work	Indulgent	Father	Average	> 15000	China Central	Zhengzhou University	Clinic Medicine	Eight years	3	Yes, positive	Good	Other	Yes	20-30 h	> 20 h	Just so so	Important	CTN	Low	Low	139.682	191.129
Male	22	Rural area	2.9	No	Parental family	Father and mother	Junior high school and below	Occupation mainly based on manual labor	Junior high school and below	Occupation mainly based on manual labor	Accompanying	Father	Average	< 5000	China Central	Zhengzhou University	Clinic Medicine	Five years	4	Yes, positive	Just so so	Interested in medicine	Yes	> 40 h	15-20 h	Interested	Indispensable	CTN	High	Low	171.834	194.968
Male	19	Urban-rural junction	2.2	No	Parental family	Father and mother	Junior high school and below	Occupation mainly based on manual labor	Junior high school and below	Occupation mainly based on manual labor	Problem-intervening	Father	Poor	< 5000	China Central	Zhengzhou University	Clinic Medicine	Five years	1	No	Good	Interested in medicine	Yes	< 10 h	< 5 h	Extremely interested	Important	PBL	High	High	172.878	224.818
Female	23	Urban area	2.4	No	Parental family	Father and mother	College degree	Occupation requiring professional skills and mental work	College degree	Occupation requiring professional skills and mental work	Accompanying	Teacher	Average	> 15000	China Central	Zhengzhou University	Clinic Medicine	Seven years	4	Yes, negative	Just so so	Parental coercion	Have no decision	< 10 h	15-20 h	Just so so	Indispensable	CTN	Low	Low	106.223	118.494
Male	21	Rural area	2.5	No	Parental family	Other	Bachelor	Occupation mainly based on manual labor	Junior high school and below	Occupation mainly based on manual labor	Indulgent	Companion	Average	5000-10000	China East	Zhengzhou University	Clinic Medicine	Seven years	4	Yes, positive	Just so so	Parental coercion	Yes	> 40 h	10-15 h	Interested	Indispensable	CTN	Low	Low	133.612	189.531
Female	19	Rural area	2.24	No	Parental family	Father and mother	Junior high school and below	Occupation mainly based on manual labor	Junior high school and below	Occupation mainly based on manual labor	Indulgent	Other	Average	< 5000	China East	Bengbu Medical College	Clinic Medicine	Five years	5	Yes, positive	Excellent	Interested in medicine	Yes	> 40 h	15-20 h	Extremely interested	Indispensable	CTN	High	High	164.72	231.833
Male	20	Urban-rural junction	3.7	Yes	Parental family	Father and mother	College degree	Occupation requiring professional skills and mental work	Junior high school and below	Occupation mainly based on manual labor	Problem-intervening	Teacher	Poor	5000-10000	China Central	The Second Military Medical University	Clinic Medicine	Five years	3	Yes, positive	Good	Other	Have no decision	10-20 h	< 5 h	Just so so	Indispensable	CTN	Low	Low	150.284	203.175
Female	21	Rural area	2.9	No	Parental family	Father and mother	Junior high school and below	Occupation mainly based on manual labor	Junior high school and below	Occupation mainly based on manual labor	Accompanying	Mother	Average	5000-10000	China Central	Zhengzhou University	Clinic Medicine	Five years	2	Yes, positive	Just so so	Parental coercion	Have no decision	20-30 h	15-20 h	Just so so	Indispensable	CTN	High	Low	180.235	196.204
Female	22	Urban-rural junction	2.56	Yes	Parental family	Father and mother	College degree	Occupation requiring professional skills and mental work	College degree	Occupation mainly based on manual labor	Indulgent	Mother	Average	5000-10000	China East	Bengbu Medical College	Clinic Medicine	Five years	5	Yes, positive	Excellent	Interested in medicine	Have no decision	< 10 h	> 20 h	Interested	Important	CTN	Low	Low	136.205	202.948
Male	22	Urban area	3	No	Parental family	Father and mother	College degree	Occupation mainly based on manual labor	Junior high school and below	Occupation mainly based on manual labor	Problem-intervening	Father	Average	> 15000	China East	The Second Military Medical University	Clinic Medicine	Five years	4	Yes, positive	Excellent	Interested in medicine	Yes	20-30 h	> 20 h	Interested	Indispensable	TM	Low	Low	148.947	202.948
Male	19	Urban area	3.3	Yes	Parental family	Father and mother	College degree	Occupation requiring professional skills and mental work	College degree	Occupation requiring professional skills and mental work	Problem-intervening	Mother	Average	< 5000	China Northeast	The Second Military Medical University	Clinic Medicine	Five years	5	Yes, positive	Excellent	Parental coercion	Have no decision	10-20 h	< 5 h	Interested	Indispensable	TM	High	High	175.229	253.685
Male	23	Rural area	3	Yes	Parental family	Father and mother	Junior high school and below	Occupation mainly based on manual labor	Junior high school and below	Occupation mainly based on manual labor	Indulgent	Teacher	Average	< 5000	China North	The Second Military Medical University	Clinic Medicine	Five years	4	Yes, positive	Excellent	Interested in medicine	Yes	> 40 h	10-15 h	Extremely interested	Indispensable	TM	Low	Low	145.709	202.948
Female	22	Urban area	3.5	Yes	Parental family	Father and mother	Master	Occupation requiring professional skills and mental work	Bachelor	Occupation requiring professional skills and mental work	Indulgent	Companion	Average	> 15000	China Central	Zhengzhou University	Clinic Medicine	Seven years	4	Yes, positive	Just so so	Interested in medicine	Yes	10-20 h	10-15 h	Extremely interested	Indispensable	CTN	High	High	179.513	260.842
Male	23	Rural area	3.04	Yes	Parental family	Father and mother	Bachelor	Occupation mainly based on manual labor	Bachelor	Occupation mainly based on manual labor	Accompanying	Companion	Very poor	< 5000	China Southwest	Tongji University	Clinic Medicine	Five years	5	No	Excellent	Interested in medicine	Yes	20-30 h	10-15 h	Extremely interested	Indispensable	PBL	High	High	189.406	304.422
Female	22	Urban-rural junction	2.5	No	Parental family	Other	Junior high school and below	Occupation mainly based on manual labor	Junior high school and below	Occupation requiring professional skills and mental work	Problem-intervening	Other	Average	10000-15000	China Central	Zhengzhou University	Clinic Medicine	Five years	2	Yes, negative	Excellent	Interested in medicine	Yes	> 40 h	> 20 h	Interested	Indispensable	CTN	High	High	182.008	237.836
Female	23	Urban area	3.49	Yes	Parental family	Father and mother	Bachelor	Occupation requiring professional skills and mental work	Bachelor	Occupation requiring professional skills and mental work	Problem-intervening	Mother	Average	5000-10000	China North	Tongji University	Clinic Medicine	Five years	5	Yes, positive	Good	Other	Yes	10-20 h	10-15 h	Just so so	Indispensable	CTN	Low	Low	150.564	202.948
Male	22	Urban-rural junction	3	Yes	Parental family	Father and mother	Junior high school and below	Occupation mainly based on manual labor	College degree	Occupation requiring professional skills and mental work	Accompanying	Mother	Good	> 15000	China Southwest	The Second Military Medical University	Clinic Medicine	Five years	3	Yes, positive	Excellent	Other	Yes	< 10 h	> 20 h	Just so so	Indispensable	CTN	Low	Low	128.481	153.706
Male	23	Rural area	3	No	Parental family	Father and mother	Junior high school and below	Occupation mainly based on manual labor	Junior high school and below	Occupation mainly based on manual labor	Indulgent	Father	Poor	< 5000	China Central	The Second Military Medical University	Clinic Medicine	Five years	5	Yes, negative	Good	Other	Have no decision	< 10 h	5-10 h	Not interested	Important	CTN	High	High	158.652	226.264
Female	22	Rural area	2.72	No	Parental family	Father and mother	Junior high school and below	Occupation mainly based on manual labor	Junior high school and below	Occupation mainly based on manual labor	Indulgent	Father	Average	< 5000	China East	Bengbu Medical College	Clinic Medicine	Five years	4	Yes, positive	Good	Parental coercion	Yes	20-30 h	15-20 h	Interested	Indispensable	CTN	Low	Low	142.59	202.948
Male	22	Rural area	2.4	No	Parental family	Father and mother	Junior high school and below	Occupation mainly based on manual labor	Junior high school and below	Occupation mainly based on manual labor	Indulgent	Mother	Poor	< 5000	China Northwest	Zhengzhou University	Preventive Medicine	Five years	3	Yes, positive	Excellent	Parental coercion	No	> 40 h	15-20 h	Just so so	Indispensable	CTN	High	Low	155.941	197.139
Female	21	Rural area	2.496	No	Reorganized family	Other	College degree	Occupation requiring professional skills and mental work	Junior high school and below	Occupation requiring professional skills and mental work	Indulgent	Companion	Average	< 5000	China East	Bengbu Medical College	Clinic Medicine	Five years	4	No	Bad	Interested in medicine	Yes	30-40 h	> 20 h	Just so so	Indispensable	TM	High	Low	154.76	187.933
Female	23	Urban area	3.54	Yes	Parental family	Father and mother	Bachelor	Occupation requiring professional skills and mental work	Bachelor	Occupation requiring professional skills and mental work	Problem-intervening	Mother	Average	10000-15000	China East	The Second Military Medical University	Clinic Medicine	Five years	5	Yes, positive	Good	Parental coercion	Yes	10-20 h	5-10 h	Just so so	Important	CTN	High	High	162.234	253.685
Female	19	Rural area	3	No	Parental family	Father and mother	Junior high school and below	Occupation mainly based on manual labor	Junior high school and below	Occupation mainly based on manual labor	Accompanying	Teacher	Average	< 5000	China Central	Zhengzhou University	Clinic Medicine	Eight years	2	Yes, positive	Just so so	Interested in medicine	No	< 10 h	< 5 h	Just so so	Indispensable	TM	High	Low	160.026	210.39
Female	19	Urban-rural junction	1.728	No	Parental family	Father and mother	Junior high school and below	Occupation requiring professional skills and mental work	Junior high school and below	Occupation mainly based on manual labor	Problem-intervening	Father	Average	> 15000	China East	Bengbu Medical College	Clinic Medicine	Five years	3	Yes, negative	Just so so	Parental coercion	Yes	20-30 h	> 20 h	Just so so	Important	CTN	Low	Low	150.683	202.948
Male	21	Rural area	3.1	No	Parental family	Father and mother	Junior high school and below	Occupation mainly based on manual labor	Junior high school and below	Occupation mainly based on manual labor	Accompanying	Mother	Average	< 5000	China Central	Zhengzhou University	Clinic Medicine	Five years	2	No	Just so so	Interested in medicine	Yes	30-40 h	> 20 h	Interested	Indispensable	CTN	High	High	175.91	270.186
Male	21	Rural area	2.1	Yes	Parental family	Father and mother	Junior high school and below	Occupation mainly based on manual labor	Junior high school and below	Occupation mainly based on manual labor	Accompanying	Teacher	Average	< 5000	China Central	The Second Military Medical University	Clinic Medicine	Five years	5	Yes, positive	Excellent	Parental coercion	Have no decision	10-20 h	5-10 h	Just so so	Indispensable	CTN	Low	Low	131.931	178.785
Male	20	Rural area	3.49	No	Parental family	Other	College degree	Occupation mainly based on manual labor	Junior high school and below	Occupation mainly based on manual labor	Accompanying	Grandparents	Average	< 5000	China Central	Tongji University	Clinic Medicine	Five years	1	Yes, positive	Good	Interested in medicine	Yes	> 40 h	< 5 h	Interested	Indispensable	CTN	High	High	166.308	247.661
Male	23	Rural area	3.41	No	Parental family	Other	Bachelor	Occupation requiring professional skills and mental work	College degree	Occupation requiring professional skills and mental work	Problem-intervening	Other	Average	5000-10000	China East	The Second Military Medical University	Clinic Medicine	Five years	5	Yes, negative	Just so so	Interested in medicine	Yes	> 40 h	> 20 h	Extremely interested	Indispensable	CTN	High	High	192.408	263.219
Male	20	Urban-rural junction	2.3	No	Parental family	Father and mother	Junior high school and below	Occupation requiring professional skills and mental work	Junior high school and below	Occupation mainly based on manual labor	Strictly managed	Father	Average	10000-15000	China South	The Second Military Medical University	Clinic Medicine	Five years	5	Yes, positive	Excellent	Interested in medicine	Yes	10-20 h	< 5 h	Extremely interested	Indispensable	TM	Low	Low	139.106	202.948
Male	22	Urban area	2.3	Yes	Reorganized family	Mother	Bachelor	Occupation requiring professional skills and mental work	College degree	Occupation mainly based on manual labor	Strictly managed	Teacher	Average	5000-10000	China Northeast	The Second Military Medical University	Chinese Medicine	Eight years	4	No	Just so so	Parental coercion	Have no decision	< 10 h	5-10 h	Just so so	Indispensable	TM	Low	Low	108.037	156.511
Male	19	Rural area	2.75	No	Parental family	Father and mother	Junior high school and below	Occupation mainly based on manual labor	Junior high school and below	Occupation mainly based on manual labor	Indulgent	Teacher	Average	< 5000	China Northwest	The Second Military Medical University	Clinic Medicine	Five years	4	Yes, positive	Excellent	Interested in medicine	Yes	20-30 h	10-15 h	Interested	Important	CTN	Low	Low	128.146	188.336
Male	20	Urban area	2.6	Yes	Parental family	Father and mother	College degree	Occupation requiring professional skills and mental work	College degree	Occupation requiring professional skills and mental work	Problem-intervening	Mother	Average	10000-15000	China Central	Zhengzhou University	Clinic Medicine	Eight years	3	Yes, positive	Just so so	Interested in medicine	Yes	20-30 h	5-10 h	Extremely interested	Indispensable	CTN	High	High	175.985	237.717
Male	17	Urban area	2.3	Yes	Parental family	Father and mother	Bachelor	Occupation requiring professional skills and mental work	College degree	Occupation requiring professional skills and mental work	Problem-intervening	Mother	Average	10000-15000	China Northeast	The Second Military Medical University	Clinic Medicine	Five years	5	No	Terrible	Interested in medicine	Yes	20-30 h	> 20 h	Interested	Important	CTN	Low	Low	138.182	202.948
Male	21	Urban-rural junction	2	Yes	Parental family	Father and mother	Master	Occupation requiring professional skills and mental work	College degree	Occupation requiring professional skills and mental work	Accompanying	Father	Average	5000-10000	China East	The Second Military Medical University	Clinic Medicine	Five years	4	Yes, positive	Good	Parental coercion	Have no decision	> 40 h	5-10 h	Interested	Indispensable	CTN	High	High	159.68	221.604
Male	20	Rural area	2.8	No	Parental family	Father and mother	College degree	Occupation requiring professional skills and mental work	College degree	Occupation requiring professional skills and mental work	Problem-intervening	Father	Average	5000-10000	China South	The Second Military Medical University	Clinic Medicine	Five years	3	Yes, positive	Just so so	Interested in medicine	Have no decision	10-20 h	< 5 h	Just so so	Indispensable	CTN	High	High	160.281	233.887
Male	21	Urban-rural junction	2.24	No	Parental family	Mother	Bachelor	Occupation requiring professional skills and mental work	Junior high school and below	Occupation mainly based on manual labor	Accompanying	Father	Average	10000-15000	China East	Bengbu Medical College	Clinic Medicine	Five years	4	Yes, positive	Good	Parental coercion	Yes	> 40 h	< 5 h	Extremely interested	Indispensable	CTN	High	High	158.334	304.422
Male	19	Urban area	3.38	Yes	One-parent family	Father	Master	Occupation requiring professional skills and mental work	College degree	Occupation requiring professional skills and mental work	Problem-intervening	Teacher	Average	10000-15000	China East	Tongji University	Clinic Medicine	Ten years	1	Yes, positive	Good	Interested in medicine	Yes	20-30 h	10-15 h	Interested	Important	CTN	Low	High	151.36	250.252
Female	21	Urban area	3.6	No	Parental family	Father and mother	Bachelor	Occupation requiring professional skills and mental work	Bachelor	Occupation requiring professional skills and mental work	Indulgent	Other	Average	5000-10000	China Central	Zhengzhou University	Preventive Medicine	Five years	3	Yes, negative	Just so so	Other	No	> 40 h	10-15 h	Interested	Indispensable	TM	High	Low	156.119	199.85
Male	22	Urban-rural junction	3	Yes	Parental family	Father and mother	College degree	Occupation mainly based on manual labor	College degree	Occupation mainly based on manual labor	Indulgent	Teacher	Poor	< 5000	China North	The Second Military Medical University	Clinic Medicine	Five years	4	No	Just so so	Interested in medicine	Yes	10-20 h	5-10 h	Interested	Important	CTN	Low	Low	144.485	202.948
Female	20	Rural area	3.59	No	Parental family	Father and mother	Bachelor	Occupation requiring professional skills and mental work	College degree	Occupation mainly based on manual labor	Problem-intervening	Father	Average	< 5000	China Central	Tongji University	Clinic Medicine	Eight years	3	Yes, positive	Good	Interested in medicine	Yes	10-20 h	15-20 h	Extremely interested	Indispensable	CTN	Low	Low	140.744	202.948
Male	22	Rural area	2.9	No	Parental family	Father and mother	Junior high school and below	Occupation mainly based on manual labor	Junior high school and below	Occupation mainly based on manual labor	Indulgent	Mother	Average	< 5000	China Central	Zhengzhou University	Clinic Medicine	Eight years	3	Yes, positive	Good	Interested in medicine	Yes	20-30 h	< 5 h	Interested	Indispensable	CTN	High	High	173.069	250.559
Male	18	Urban area	3.24	Yes	Parental family	Mother	Bachelor	Occupation requiring professional skills and mental work	Bachelor	Occupation requiring professional skills and mental work	Indulgent	Mother	Average	< 5000	China Central	Tongji University	Clinic Medicine	Eight years	1	Yes, positive	Good	Other	Yes	20-30 h	10-15 h	Just so so	Indispensable	CTN	High	Low	185.196	203.555
Male	20	Rural area	2.5	No	Parental family	Father and mother	Junior high school and below	Occupation mainly based on manual labor	Junior high school and below	Occupation mainly based on manual labor	Indulgent	Father	Poor	< 5000	China Central	The Second Military Medical University	Clinic Medicine	Five years	5	Yes, positive	Just so so	Interested in medicine	Have no decision	< 10 h	< 5 h	Just so so	Important	CTN	Low	Low	115.467	164.915
Male	19	Rural area	2.8	No	Parental family	Father and mother	College degree	Occupation requiring professional skills and mental work	College degree	Occupation mainly based on manual labor	Problem-intervening	Mother	Average	< 5000	China East	The Second Military Medical University	Clinic Medicine	Five years	3	Yes, positive	Excellent	Interested in medicine	Have no decision	< 10 h	< 5 h	Interested	Indispensable	CTN	High	High	162.683	240.605
Female	19	Rural area	2.5	No	Parental family	Father and mother	Junior high school and below	Occupation mainly based on manual labor	Junior high school and below	Occupation mainly based on manual labor	Indulgent	Companion	Average	< 5000	China Southwest	Zhengzhou University	Preventive Medicine	Five years	3	Yes, positive	Good	Interested in medicine	Have no decision	10-20 h	> 20 h	Just so so	Indispensable	TM	Low	Low	134.422	102.677
Male	19	Urban area	2.1	Yes	Parental family	Father and mother	Bachelor	Occupation requiring professional skills and mental work	Bachelor	Occupation requiring professional skills and mental work	Strictly managed	Father	Average	5000-10000	China North	The Second Military Medical University	Clinic Medicine	Five years	3	Yes, positive	Just so so	Interested in medicine	Have no decision	10-20 h	10-15 h	Just so so	Important	CTN	Low	Low	147.351	204.276
Female	22	Urban-rural junction	3.12	Yes	Parental family	Father and mother	Master	Occupation requiring professional skills and mental work	Bachelor	Occupation requiring professional skills and mental work	Problem-intervening	Mother	Average	> 15000	China East	The Second Military Medical University	Clinic Medicine	Five years	5	Yes, positive	Good	Parental coercion	Have no decision	< 10 h	10-15 h	Just so so	Indispensable	TM	Low	Low	137.16	168.656
Male	19	Urban area	2.5	No	Parental family	Father and mother	Junior high school and below	Occupation mainly based on manual labor	College degree	Occupation requiring professional skills and mental work	Accompanying	Mother	Poor	< 5000	China Central	Zhengzhou University	Clinic Medicine	Five years	2	Yes, negative	Just so so	Interested in medicine	Yes	< 10 h	15-20 h	Interested	Indispensable	TM	Low	Low	142.556	202.948
Male	19	Rural area	3.34	No	Parental family	Father and mother	Junior high school and below	Occupation mainly based on manual labor	Junior high school and below	Occupation mainly based on manual labor	Problem-intervening	Father	Poor	< 5000	China East	Tongji University	Clinic Medicine	Eight years	1	Yes, negative	Just so so	Parental coercion	No	30-40 h	15-20 h	Interested	Indispensable	CTN	Low	Low	141.745	202.948
Female	19	Urban-rural junction	2.9	No	Parental family	Father and mother	Junior high school and below	Occupation requiring professional skills and mental work	Junior high school and below	Occupation mainly based on manual labor	Indulgent	Companion	Average	5000-10000	China Central	Tongji University	Clinic Medicine	Ten years	2	Yes, positive	Good	Parental coercion	Have no decision	30-40 h	10-15 h	Just so so	Indispensable	CTN	High	High	171.499	232.258
Female	24	Rural area	3.38	No	Parental family	Other	Junior high school and below	Occupation requiring professional skills and mental work	Junior high school and below	Occupation mainly based on manual labor	Indulgent	Teacher	Average	5000-10000	China South	Tongji University	Clinic Medicine	Five years	5	Yes, positive	Good	Interested in medicine	Yes	< 10 h	5-10 h	Interested	Indispensable	PBL	High	High	167.121	245.063
Female	21	Rural area	3.6	No	Parental family	Father and mother	College degree	Occupation mainly based on manual labor	College degree	Occupation mainly based on manual labor	Indulgent	Mother	Poor	< 5000	China Northwest	Tongji University	Clinic Medicine	Five years	3	Yes, positive	Good	Interested in medicine	Yes	10-20 h	5-10 h	Interested	Important	CTN	High	High	163.116	242.627
Male	21	Urban area	3.56	Yes	Parental family	Father	Bachelor	Occupation requiring professional skills and mental work	College degree	Occupation requiring professional skills and mental work	Problem-intervening	Father	Average	5000-10000	China East	The Second Military Medical University	Clinic Medicine	Five years	5	Yes, positive	Excellent	Interested in medicine	Yes	20-30 h	< 5 h	Extremely interested	Indispensable	CTN	High	High	205.401	304.422
Male	20	Rural area	2.56	No	Parental family	Father and mother	Junior high school and below	Occupation mainly based on manual labor	Junior high school and below	Occupation mainly based on manual labor	Indulgent	Mother	Poor	< 5000	China Northwest	Tongji University	Clinic Medicine	Five years	3	Yes, negative	Good	Interested in medicine	Yes	> 40 h	< 5 h	Extremely interested	Indispensable	CTN	High	High	181.134	234.346
Male	22	Rural area	2.56	No	Parental family	Father and mother	College degree	Occupation mainly based on manual labor	Junior high school and below	Occupation mainly based on manual labor	Strictly managed	Mother	Average	5000-10000	China East	Bengbu Medical College	Clinic Medicine	Five years	3	Yes, positive	Good	Interested in medicine	Yes	> 40 h	10-15 h	Interested	Indispensable	CTN	High	High	173.576	221.496
Male	18	Rural area	3.47	No	Parental family	Father and mother	Bachelor	Occupation mainly based on manual labor	Junior high school and below	Occupation mainly based on manual labor	Indulgent	Mother	Poor	< 5000	China Northwest	The Second Military Medical University	Clinic Medicine	Five years	5	Yes, positive	Good	Interested in medicine	Yes	30-40 h	15-20 h	Extremely interested	Indispensable	CTN	Low	Low	123.906	185.185
Female	20	Urban area	3.2	No	Parental family	Father and mother	Master	Occupation requiring professional skills and mental work	College degree	Occupation requiring professional skills and mental work	Problem-intervening	Companion	Average	< 5000	China Central	Zhengzhou University	Clinic Medicine	Seven years	3	Yes, positive	Good	Parental coercion	Yes	30-40 h	< 5 h	Interested	Important	TM	High	High	204.122	304.422
Female	20	Urban-rural junction	2.24	No	Parental family	Father and mother	Junior high school and below	Occupation mainly based on manual labor	Junior high school and below	Occupation mainly based on manual labor	Accompanying	Mother	Average	5000-10000	China East	Bengbu Medical College	Clinic Medicine	Five years	4	Yes, positive	Excellent	Interested in medicine	Yes	10-20 h	< 5 h	Interested	Indispensable	CTN	High	High	165.019	216.842
Female	22	Rural area	2.752	No	Parental family	Father and mother	Junior high school and below	Occupation mainly based on manual labor	Junior high school and below	Occupation mainly based on manual labor	Indulgent	Other	Poor	< 5000	China East	Bengbu Medical College	Clinic Medicine	Five years	3	Yes, positive	Excellent	Interested in medicine	Yes	10-20 h	5-10 h	Interested	Indispensable	TM	High	Low	156.382	190.133
Male	21	Rural area	2	No	Parental family	Other	College degree	Occupation mainly based on manual labor	Junior high school and below	Occupation mainly based on manual labor	Indulgent	Other relatives	Very poor	< 5000	China Central	Zhengzhou University	Clinic Medicine	Five years	2	Yes, negative	Just so so	Parental coercion	Yes	< 10 h	< 5 h	Just so so	Indispensable	TM	Low	Low	113.973	154.675
Male	22	Rural area	3.7	No	Parental family	Father and mother	Junior high school and below	Occupation mainly based on manual labor	Junior high school and below	Occupation mainly based on manual labor	Strictly managed	Father	Average	5000-10000	China Central	Zhengzhou University	Clinic Medicine	Eight years	3	Yes, positive	Good	Interested in medicine	Yes	> 40 h	5-10 h	Interested	Important	CTN	Low	High	151.366	223.797
Male	21	Rural area	2.76	No	Parental family	Father and mother	Junior high school and below	Occupation mainly based on manual labor	Junior high school and below	Occupation mainly based on manual labor	Indulgent	Other relatives	Poor	> 15000	China Central	The Second Military Medical University	Clinic Medicine	Five years	3	Yes, positive	Just so so	Parental coercion	Yes	30-40 h	< 5 h	Just so so	Indispensable	TM	Low	Low	124.869	180.877
Male	20	Rural area	3.5	Yes	Parental family	Father and mother	Junior high school and below	Occupation mainly based on manual labor	Junior high school and below	Occupation mainly based on manual labor	Accompanying	Father	Average	< 5000	China East	The Second Military Medical University	Clinic Medicine	Five years	3	Yes, positive	Excellent	Interested in medicine	Have no decision	30-40 h	> 20 h	Just so so	Indispensable	CTN	High	High	179.191	243.091
Male	21	Rural area	1.6	Yes	Parental family	Father and mother	College degree	Occupation requiring professional skills and mental work	College degree	Occupation requiring professional skills and mental work	Accompanying	Father	Average	5000-10000	China Northwest	The Second Military Medical University	Clinic Medicine	Five years	3	Yes, positive	Just so so	Parental coercion	No	10-20 h	10-15 h	Not interested	Important	TM	Low	Low	107.631	153.498
Male	21	Urban area	3	Yes	Parental family	Father and mother	College degree	Occupation mainly based on manual labor	Bachelor	Occupation requiring professional skills and mental work	Accompanying	Mother	Average	10000-15000	China Northeast	Zhengzhou University	Clinic Medicine	Five years	2	Yes, positive	Good	Interested in medicine	Yes	20-30 h	10-15 h	Extremely interested	Indispensable	CTN	High	High	189.49	272.081
Female	19	Urban area	3.58	No	Parental family	Father and mother	Bachelor	Occupation requiring professional skills and mental work	Bachelor	Occupation requiring professional skills and mental work	Problem-intervening	Mother	Average	10000-15000	China Northwest	Tongji University	Clinic Medicine	Ten years	1	Yes, positive	Good	Interested in medicine	Have no decision	20-30 h	5-10 h	Extremely interested	Indispensable	CTN	High	High	160.529	250.166
Female	19	Rural area	3.3	No	Parental family	Father and mother	Junior high school and below	Occupation mainly based on manual labor	College degree	Occupation requiring professional skills and mental work	Indulgent	Grandparents	Average	5000-10000	China East	Tongji University	Clinic Medicine	Eight years	1	Yes, positive	Excellent	Interested in medicine	Yes	10-20 h	> 20 h	Extremely interested	Indispensable	CTN	High	Low	184.41	204.93
Female	21	Urban area	2.24	No	Parental family	Father and mother	Junior high school and below	Occupation mainly based on manual labor	Junior high school and below	Occupation mainly based on manual labor	Strictly managed	Companion	Average	< 5000	China East	Bengbu Medical College	Clinic Medicine	Five years	3	Yes, positive	Good	Parental coercion	Yes	10-20 h	> 20 h	Just so so	Important	CTN	High	Low	155.652	201.806
Male	22	Urban-rural junction	3.5	Yes	One-parent family	Father	College degree	Occupation requiring professional skills and mental work	Junior high school and below	Occupation mainly based on manual labor	Indulgent	Father	Average	< 5000	China East	The Second Military Medical University	Clinic Medicine	Five years	4	Yes, positive	Excellent	Interested in medicine	Yes	> 40 h	> 20 h	Extremely interested	Indispensable	CTN	High	High	161.834	276.006
Male	21	Urban area	3.58	Yes	Parental family	Father and mother	Bachelor	Occupation requiring professional skills and mental work	College degree	Occupation requiring professional skills and mental work	Accompanying	Teacher	Average	10000-15000	China Southwest	The Second Military Medical University	Clinic Medicine	Five years	3	Yes, positive	Bad	Interested in medicine	Yes	30-40 h	10-15 h	Interested	Indispensable	TM	High	High	159.64	235.507
Male	23	Urban area	3.37	Yes	Parental family	Father and mother	College degree	Occupation mainly based on manual labor	Bachelor	Occupation requiring professional skills and mental work	Problem-intervening	Teacher	Average	5000-10000	China Northwest	Tongji University	Clinic Medicine	Five years	5	Yes, positive	Good	Other	Have no decision	10-20 h	10-15 h	Interested	Important	CTN	High	High	163.486	241.19
Female	23	Urban area	3.49	Yes	Parental family	Father and mother	College degree	Occupation requiring professional skills and mental work	College degree	Occupation requiring professional skills and mental work	Problem-intervening	Other relatives	Average	5000-10000	China Northeast	Tongji University	Clinic Medicine	Ten years	5	Yes, positive	Excellent	Interested in medicine	Have no decision	20-30 h	10-15 h	Interested	Indispensable	CTN	Low	Low	147.215	200.664
Male	25	Rural area	1.352	Yes	Parental family	Father and mother	Bachelor	Occupation mainly based on manual labor	Junior high school and below	Occupation mainly based on manual labor	Accompanying	Mother	Average	< 5000	China East	Bengbu Medical College	Clinic Medicine	Five years	5	No	Good	Other	Yes	< 10 h	> 20 h	Just so so	Important	CTN	Low	Low	129.111	154.791
Female	21	Urban area	2.96	Yes	Parental family	Father and mother	Bachelor	Occupation requiring professional skills and mental work	Bachelor	Occupation requiring professional skills and mental work	Problem-intervening	Father	Good	> 15000	China East	Tongji University	Clinic Medicine	Five years	4	Yes, positive	Good	Interested in medicine	Yes	10-20 h	5-10 h	Extremely interested	Indispensable	CTN	High	High	209.08	304.422
Male	23	Rural area	2.8	Yes	One-parent family	Mother	Bachelor	Occupation requiring professional skills and mental work	College degree	Occupation requiring professional skills and mental work	Indulgent	Mother	Poor	< 5000	China East	Tongji University	Clinic Medicine	Five years	5	No	Good	Parental coercion	No	> 40 h	5-10 h	Just so so	Important	CTN	Low	Low	136.066	152.211
Female	21	Urban area	3.04	No	Parental family	Father and mother	Bachelor	Occupation requiring professional skills and mental work	College degree	Occupation requiring professional skills and mental work	Strictly managed	Mother	Average	5000-10000	China Northwest	Tongji University	Clinic Medicine	Ten years	3	No	Excellent	Parental coercion	Yes	30-40 h	5-10 h	Interested	Indispensable	CTN	Low	Low	140.741	202.948
Male	21	Rural area	3.2	No	Parental family	Father and mother	College degree	Occupation requiring professional skills and mental work	College degree	Occupation requiring professional skills and mental work	Indulgent	Other	Very poor	< 5000	China East	Tongji University	Clinic Medicine	Five years	3	Yes, positive	Just so so	Parental coercion	Have no decision	> 40 h	< 5 h	Just so so	Indispensable	CTN	Low	Low	135.759	66.184
Female	22	Urban-rural junction	2.69	No	Parental family	Father and mother	Junior high school and below	Occupation requiring professional skills and mental work	Junior high school and below	Occupation mainly based on manual labor	Indulgent	Other	Average	10000-15000	China Northwest	Tongji University	Clinic Medicine	Five years	4	Yes, positive	Just so so	Interested in medicine	Yes	20-30 h	> 20 h	Interested	Have no decision	CTN	Low	Low	146.573	157.719
Female	20	Rural area	3.13	No	Parental family	Father and mother	Junior high school and below	Occupation mainly based on manual labor	Junior high school and below	Occupation mainly based on manual labor	Problem-intervening	Mother	Average	< 5000	China Northwest	Tongji University	Clinic Medicine	Eight years	3	Yes, positive	Just so so	Interested in medicine	Yes	10-20 h	10-15 h	Just so so	Have no decision	CTN	Low	Low	138.164	201.839
Female	19	Urban-rural junction	2.62	No	Parental family	Father and mother	Junior high school and below	Occupation mainly based on manual labor	Junior high school and below	Occupation mainly based on manual labor	Accompanying	Father	Average	< 5000	China North	Tongji University	Clinic Medicine	Five years	2	Yes, positive	Good	Interested in medicine	Yes	30-40 h	15-20 h	Interested	Important	PBL	Low	Low	142.402	190.972
Male	23	Rural area	2.66	No	Parental family	Father and mother	Junior high school and below	Occupation mainly based on manual labor	Junior high school and below	Occupation mainly based on manual labor	Indulgent	Grandparents	Average	< 5000	China Southwest	Tongji University	Clinic Medicine	Five years	5	No	Good	Interested in medicine	Have no decision	< 10 h	< 5 h	Interested	Important	CTN	Low	Low	132.381	188.787
Female	20	Urban area	3.36	Yes	Parental family	Father and mother	Bachelor	Occupation requiring professional skills and mental work	Master	Occupation requiring professional skills and mental work	Problem-intervening	Mother	Good	> 15000	China Northeast	Tongji University	Clinic Medicine	Ten years	2	Yes, positive	Excellent	Interested in medicine	Yes	> 40 h	> 20 h	Interested	Important	CTN	High	High	158.552	233.872
Female	20	Urban area	3.55	Yes	Parental family	Father and mother	Bachelor	Occupation requiring professional skills and mental work	College degree	Occupation requiring professional skills and mental work	Indulgent	Mother	Average	> 15000	China East	Tongji University	Rehabilitation Therapy	Five years	1	Yes, positive	Good	Other	Have no decision	10-20 h	< 5 h	Just so so	Indispensable	CTN	High	High	184.712	253.221
Female	19	Urban area	3.66	No	Parental family	Father and mother	Bachelor	Occupation requiring professional skills and mental work	Bachelor	Occupation requiring professional skills and mental work	Indulgent	Father	Average	< 5000	China Northwest	Tongji University	Clinic Medicine	Ten years	1	Yes, positive	Good	Interested in medicine	Yes	20-30 h	> 20 h	Interested	Indispensable	CTN	High	High	185.147	237.27
Male	18	Rural area	3.5	No	Parental family	Father and mother	College degree	Occupation requiring professional skills and mental work	Junior high school and below	Occupation mainly based on manual labor	Problem-intervening	Mother	Average	5000-10000	China Central	Tongji University	Clinic Medicine	Ten years	1	Yes, positive	Good	Interested in medicine	Yes	20-30 h	< 5 h	Interested	Important	CTN	High	High	185.282	223.383
Female	19	Rural area	3.69	Yes	Parental family	Father and mother	College degree	Occupation requiring professional skills and mental work	Bachelor	Occupation requiring professional skills and mental work	Problem-intervening	Companion	Average	5000-10000	China Southwest	Tongji University	Clinic Medicine	Ten years	1	Yes, positive	Good	Interested in medicine	Yes	30-40 h	5-10 h	Interested	Indispensable	CTN	High	High	170.68	238.403
Female	21	Urban area	3.48	No	Parental family	Father and mother	Bachelor	Occupation requiring professional skills and mental work	College degree	Occupation requiring professional skills and mental work	Indulgent	Other	Average	5000-10000	China Northwest	Tongji University	Clinic Medicine	Eight years	1	No	Just so so	Interested in medicine	Yes	10-20 h	5-10 h	Extremely interested	Indispensable	CTN	High	Low	184.702	209.934
Male	19	Urban area	3.09	Yes	Parental family	Father and mother	Bachelor	Occupation requiring professional skills and mental work	Bachelor	Occupation requiring professional skills and mental work	Strictly managed	Mother	Average	5000-10000	China Northwest	Tongji University	Clinic Medicine	Five years	1	Yes, positive	Excellent	Interested in medicine	Yes	< 10 h	10-15 h	Extremely interested	Indispensable	CTN	High	High	181.214	240.791
Female	18	Urban-rural junction	2.96	No	Parental family	Father and mother	Bachelor	Occupation requiring professional skills and mental work	Bachelor	Occupation requiring professional skills and mental work	Problem-intervening	Companion	Average	5000-10000	China Northwest	Tongji University	Clinic Medicine	Eight years	1	Yes, negative	Good	Other	Yes	< 10 h	15-20 h	Just so so	Important	CTN	High	Low	155.771	178.413
Female	20	Urban-rural junction	3.11	No	Parental family	Father and mother	Bachelor	Occupation requiring professional skills and mental work	College degree	Occupation mainly based on manual labor	Problem-intervening	Father	Average	< 5000	China Northwest	Tongji University	Clinic Medicine	Five years	2	Yes, positive	Good	Parental coercion	Yes	20-30 h	10-15 h	Interested	Indispensable	CTN	Low	Low	139.455	197.409
Male	18	Rural area	3.68	No	Parental family	Father and mother	Junior high school and below	Occupation mainly based on manual labor	Junior high school and below	Occupation mainly based on manual labor	Indulgent	Mother	Average	< 5000	China East	Tongji University	Clinic Medicine	Five years	1	Yes, positive	Good	Interested in medicine	Yes	> 40 h	15-20 h	Just so so	Indispensable	CTN	High	Low	158.491	191.778
Male	20	Urban area	3.57	No	Parental family	Father and mother	Junior high school and below	Occupation mainly based on manual labor	Junior high school and below	Occupation mainly based on manual labor	Indulgent	Mother	Average	< 5000	China Southwest	Tongji University	Clinic Medicine	Eight years	2	Yes, positive	Good	Other	Yes	10-20 h	15-20 h	Interested	Indispensable	CTN	Low	High	154.202	217.109
Female	20	Rural area	3.25	No	Parental family	Father and mother	Junior high school and below	Occupation mainly based on manual labor	Junior high school and below	Occupation mainly based on manual labor	Problem-intervening	Mother	Average	< 5000	China Northwest	Tongji University	Clinic Medicine	Five years	1	Yes, positive	Good	Interested in medicine	Yes	< 10 h	15-20 h	Interested	Indispensable	CTN	High	High	161.576	216.822
Female	18	Rural area	2.94	No	Parental family	Father and mother	Junior high school and below	Occupation mainly based on manual labor	Junior high school and below	Occupation mainly based on manual labor	Indulgent	Grandparents	Poor	< 5000	China East	Tongji University	Clinic Medicine	Five years	1	No	Good	Interested in medicine	Yes	30-40 h	5-10 h	Interested	Indispensable	CTN	High	High	156.782	223.375
Male	18	Urban-rural junction	3.6	Yes	Parental family	Father and mother	Bachelor	Occupation requiring professional skills and mental work	Bachelor	Occupation requiring professional skills and mental work	Problem-intervening	Mother	Average	10000-15000	China North	Tongji University	Clinic Medicine	Ten years	1	Yes, positive	Good	Interested in medicine	Yes	10-20 h	5-10 h	Extremely interested	Indispensable	CTN	Low	High	153.47	232.115
Female	18	Urban area	2.56	Yes	Parental family	Mother	Junior high school and below	Occupation requiring professional skills and mental work	College degree	Occupation requiring professional skills and mental work	Indulgent	Mother	Good	> 15000	China East	Tongji University	Clinic Medicine	Ten years	1	Yes, positive	Excellent	Interested in medicine	Yes	30-40 h	5-10 h	Extremely interested	Indispensable	PBL	High	High	185.942	268.664
Female	19	Urban-rural junction	3.74	Yes	Parental family	Father and mother	Bachelor	Occupation requiring professional skills and mental work	College degree	Occupation requiring professional skills and mental work	Accompanying	Father	Average	5000-10000	China Northwest	Tongji University	Clinic Medicine	Eight years	1	No	Good	Interested in medicine	Have no decision	> 40 h	< 5 h	Interested	Indispensable	PBL	High	High	160.825	265.973
Female	19	Urban area	3.2	Yes	Parental family	Father	College degree	Occupation requiring professional skills and mental work	Junior high school and below	Occupation mainly based on manual labor	Indulgent	Father	Poor	< 5000	China Southwest	Tongji University	Clinic Medicine	Eight years	1	No	Just so so	Interested in medicine	Have no decision	< 10 h	5-10 h	Interested	Indispensable	CTN	High	Low	157.361	197.763
Female	20	Rural area	3.21	No	Parental family	Father and mother	Junior high school and below	Occupation mainly based on manual labor	Junior high school and below	Occupation mainly based on manual labor	Indulgent	Companion	Poor	< 5000	China East	Tongji University	Clinic Medicine	Ten years	2	Yes, positive	Good	Interested in medicine	Yes	30-40 h	5-10 h	Interested	Important	CTN	Low	High	131.545	210.924
Male	20	Rural area	2.77	No	Parental family	Father and mother	Junior high school and below	Occupation mainly based on manual labor	Junior high school and below	Occupation mainly based on manual labor	Indulgent	Mother	Average	5000-10000	China Southwest	Tongji University	Clinic Medicine	Ten years	1	Yes, positive	Good	Interested in medicine	Yes	> 40 h	15-20 h	Interested	Indispensable	PBL	Low	Low	142.136	209.824
Male	20	Urban area	3.89	Yes	Parental family	Father and mother	Bachelor	Occupation requiring professional skills and mental work	Bachelor	Occupation requiring professional skills and mental work	Problem-intervening	Mother	Good	> 15000	China Southwest	Tongji University	Clinic Medicine	Ten years	1	Yes, positive	Just so so	Interested in medicine	Yes	> 40 h	< 5 h	Just so so	Indispensable	CTN	High	High	179.731	270.451
Female	19	Urban area	3.67	No	Parental family	Father and mother	Doctor and above	Occupation requiring professional skills and mental work	College degree	Occupation requiring professional skills and mental work	Problem-intervening	Companion	Good	> 15000	China East	Tongji University	Clinic Medicine	Ten years	1	Yes, positive	Excellent	Other	Have no decision	10-20 h	5-10 h	Just so so	Indispensable	CTN	Low	Low	135.185	159.759
Female	20	Urban-rural junction	2.8	Yes	Parental family	Father and mother	Bachelor	Occupation requiring professional skills and mental work	Bachelor	Occupation requiring professional skills and mental work	Problem-intervening	Father	Average	5000-10000	China Southwest	Tongji University	Clinic Medicine	Eight years	2	Yes, positive	Just so so	Other	Have no decision	10-20 h	5-10 h	Just so so	Indispensable	PBL	Low	Low	113.002	152.211
Male	19	Rural area	2.4	No	Parental family	Father and mother	College degree	Occupation requiring professional skills and mental work	College degree	Occupation requiring professional skills and mental work	Indulgent	Teacher	Average	5000-10000	China Southwest	Tongji University	Clinic Medicine	Eight years	1	Yes, positive	Just so so	Parental coercion	Yes	< 10 h	5-10 h	Just so so	Indispensable	CTN	High	High	177.77	244.138
Male	20	Rural area	3.09	No	Parental family	Father	Junior high school and below	Occupation mainly based on manual labor	Junior high school and below	Occupation mainly based on manual labor	Indulgent	Other	Poor	< 5000	China Southwest	Tongji University	Clinic Medicine	Ten years	2	Yes, positive	Good	Other	Yes	> 40 h	< 5 h	Interested	Indispensable	PBL	High	High	180.963	268.92
Male	22	Rural area	3.13	No	Parental family	Father and mother	Junior high school and below	Occupation mainly based on manual labor	Junior high school and below	Occupation mainly based on manual labor	Problem-intervening	Other relatives	Poor	5000-10000	China East	Tongji University	Clinic Medicine	Eight years	3	Yes, positive	Just so so	Other	Yes	10-20 h	5-10 h	Interested	Indispensable	CTN	Low	Low	152.861	204.126
Female	23	Urban area	2.88	No	Parental family	Father and mother	Bachelor	Occupation requiring professional skills and mental work	Bachelor	Occupation requiring professional skills and mental work	Strictly managed	Father	Average	< 5000	China East	Tongji University	Clinic Medicine	Ten years	4	Yes, positive	Good	Parental coercion	Yes	20-30 h	> 20 h	Just so so	Indispensable	CTN	High	High	165.07	214.408
Female	19	Urban-rural junction	2.57	Yes	Parental family	Father and mother	Bachelor	Occupation requiring professional skills and mental work	Bachelor	Occupation requiring professional skills and mental work	Indulgent	Mother	Average	5000-10000	China Northwest	Tongji University	Clinic Medicine	Eight years	1	Yes, positive	Excellent	Interested in medicine	Yes	10-20 h	< 5 h	Interested	Indispensable	CTN	Low	Low	147.104	181.502
Female	20	Urban area	3.43	Yes	Parental family	Father and mother	College degree	Occupation mainly based on manual labor	College degree	Occupation requiring professional skills and mental work	Problem-intervening	Mother	Average	5000-10000	China Northwest	Tongji University	Clinic Medicine	Ten years	2	Yes, positive	Excellent	Interested in medicine	Have no decision	> 40 h	< 5 h	Just so so	Indispensable	CTN	High	High	163.265	247.744
Female	19	Urban area	3.18	No	Parental family	Mother	Junior high school and below	Occupation requiring professional skills and mental work	Junior high school and below	Occupation requiring professional skills and mental work	Problem-intervening	Other	Average	10000-15000	China Southwest	Tongji University	Clinic Medicine	Eight years	1	Yes, negative	Just so so	Parental coercion	Yes	10-20 h	10-15 h	Just so so	Indispensable	PBL	High	High	157.539	251.181
Male	18	Urban-rural junction	3.2	Yes	Parental family	Father and mother	College degree	Occupation requiring professional skills and mental work	College degree	Occupation requiring professional skills and mental work	Problem-intervening	Father	Poor	< 5000	China Southwest	Tongji University	Clinic Medicine	Five years	1	Yes, positive	Just so so	Interested in medicine	Yes	20-30 h	< 5 h	Interested	Indispensable	CTN	Low	Low	140.744	202.948
Male	19	Rural area	3.32	Yes	Parental family	Father and mother	College degree	Occupation requiring professional skills and mental work	College degree	Occupation requiring professional skills and mental work	Indulgent	Other	Average	5000-10000	China Southwest	Tongji University	Clinic Medicine	Eight years	1	No	Just so so	Parental coercion	Have no decision	30-40 h	10-15 h	Interested	Important	CTN	High	High	166.819	219.335
Female	18	Urban area	3.63	Yes	Parental family	Father and mother	Bachelor	Occupation mainly based on manual labor	College degree	Occupation mainly based on manual labor	Problem-intervening	Father	Average	5000-10000	China Southwest	Tongji University	Clinic Medicine	Eight years	1	Yes, positive	Just so so	Other	Have no decision	10-20 h	> 20 h	Just so so	Indispensable	PBL	Low	Low	148.7	195.941
Female	21	Urban area	2.24	No	Reorganized family	Father and mother	Junior high school and below	Occupation mainly based on manual labor	College degree	Occupation requiring professional skills and mental work	Problem-intervening	Companion	Good	< 5000	China Northwest	Tongji University	Clinic Medicine	Eight years	1	No	Excellent	Interested in medicine	Yes	10-20 h	< 5 h	Interested	Important	CTN	High	High	170.525	226.937
Female	19	Urban-rural junction	3.19	No	Reorganized family	Mother	Bachelor	Occupation requiring professional skills and mental work	Bachelor	Occupation requiring professional skills and mental work	Indulgent	Companion	Poor	< 5000	China Southwest	Tongji University	Clinic Medicine	Ten years	1	Yes, negative	Just so so	Interested in medicine	Yes	> 40 h	10-15 h	Extremely interested	Indispensable	CTN	Low	High	134.214	244.205
Female	18	Urban area	3.18	Yes	One-parent family	Mother	College degree	Occupation mainly based on manual labor	College degree	Occupation requiring professional skills and mental work	Problem-intervening	Teacher	Average	< 5000	China Central	Tongji University	Clinic Medicine	Ten years	1	No	Excellent	Interested in medicine	Yes	10-20 h	5-10 h	Interested	Indispensable	CTN	High	High	186.159	254.572
Male	22	Urban-rural junction	3.04	Yes	Parental family	Father and mother	Junior high school and below	Occupation mainly based on manual labor	Junior high school and below	Occupation mainly based on manual labor	Problem-intervening	Mother	Average	10000-15000	China Northwest	Tongji University	Clinic Medicine	Eight years	3	Yes, positive	Good	Interested in medicine	Yes	20-30 h	15-20 h	Interested	Indispensable	CTN	High	High	159.124	219.221
Male	20	Rural area	3.62	No	Parental family	Father and mother	Junior high school and below	Occupation mainly based on manual labor	Junior high school and below	Occupation mainly based on manual labor	Indulgent	Grandparents	Average	5000-10000	China Southwest	Tongji University	Clinic Medicine	Five years	1	No	Good	Interested in medicine	Yes	30-40 h	10-15 h	Interested	Important	CTN	High	High	165.76	234.125
Female	23	Urban area	3.32	Yes	Parental family	Father and mother	Doctor and above	Occupation requiring professional skills and mental work	College degree	Occupation requiring professional skills and mental work	Accompanying	Mother	Good	10000-15000	China East	Tongji University	Clinic Medicine	Ten years	5	Yes, positive	Good	Interested in medicine	Yes	20-30 h	5-10 h	Interested	Important	TM	Low	Low	138.091	202.942
Female	19	Urban-rural junction	3.24	No	Parental family	Father and mother	College degree	Occupation requiring professional skills and mental work	College degree	Occupation requiring professional skills and mental work	Problem-intervening	Mother	Average	< 5000	China Central	Tongji University	Clinic Medicine	Eight years	1	Yes, positive	Good	Interested in medicine	Yes	10-20 h	5-10 h	Interested	Indispensable	CTN	High	High	182.949	234.755
Female	22	Urban area	2.32	Yes	Parental family	Father and mother	Bachelor	Occupation requiring professional skills and mental work	Bachelor	Occupation requiring professional skills and mental work	Problem-intervening	Companion	Good	> 15000	China Southwest	Tongji University	Clinic Medicine	Five years	4	Yes, positive	Just so so	Other	Yes	< 10 h	5-10 h	Interested	Important	CTN	Low	Low	143.261	202.948
Female	23	Urban area	2.4	Yes	Parental family	Father and mother	College degree	Occupation requiring professional skills and mental work	Junior high school and below	Occupation requiring professional skills and mental work	Indulgent	Mother	Average	5000-10000	China East	Tongji University	Clinic Medicine	Five years	4	Yes, positive	Good	Parental coercion	No	10-20 h	5-10 h	Just so so	Indispensable	PBL	Low	Low	144.39	196.964
Female	22	Urban area	2.72	No	Parental family	Father and mother	College degree	Occupation requiring professional skills and mental work	College degree	Occupation requiring professional skills and mental work	Problem-intervening	Mother	Average	5000-10000	China South	Tongji University	Clinic Medicine	Five years	3	Yes, positive	Excellent	Interested in medicine	Have no decision	> 40 h	< 5 h	Interested	Important	PBL	High	High	164.698	236.308
Female	21	Urban area	3.04	No	Parental family	Father and mother	Junior high school and below	Occupation requiring professional skills and mental work	College degree	Occupation requiring professional skills and mental work	Indulgent	Mother	Average	10000-15000	China South	Tongji University	Clinic Medicine	Five years	4	Yes, positive	Just so so	Interested in medicine	Have no decision	20-30 h	10-15 h	Interested	Important	CTN	Low	Low	141.293	204.443
Male	22	Rural area	3.1	No	Parental family	Father and mother	Junior high school and below	Occupation requiring professional skills and mental work	Junior high school and below	Occupation requiring professional skills and mental work	Indulgent	Other	Average	< 5000	China Northwest	Tongji University	Clinic Medicine	Ten years	3	Yes, positive	Just so so	Interested in medicine	Yes	30-40 h	> 20 h	Interested	Indispensable	CTN	Low	High	149.431	242.618
Female	22	Urban-rural junction	3.04	Yes	Parental family	Mother	College degree	Occupation requiring professional skills and mental work	College degree	Occupation requiring professional skills and mental work	Problem-intervening	Companion	Average	5000-10000	China East	Tongji University	Clinic Medicine	Five years	3	Yes, negative	Just so so	Parental coercion	Have no decision	10-20 h	> 20 h	Extremely not interested	Indispensable	CTN	High	High	172.357	253.685
Female	22	Rural area	3.12	No	One-parent family	Other	Junior high school and below	Occupation mainly based on manual labor	Junior high school and below	Occupation mainly based on manual labor	Indulgent	Companion	Very poor	< 5000	China Central	Tongji University	Clinic Medicine	Five years	4	Yes, positive	Just so so	Parental coercion	Yes	30-40 h	10-15 h	Interested	Indispensable	CTN	Low	Low	145.7	195.498
Female	20	Urban area	2.95	No	Parental family	Father and mother	Bachelor	Occupation requiring professional skills and mental work	College degree	Occupation requiring professional skills and mental work	Indulgent	Mother	Very good	< 5000	China Northwest	Tongji University	Clinic Medicine	Eight years	1	Yes, positive	Excellent	Interested in medicine	Yes	< 10 h	< 5 h	Interested	Indispensable	CTN	Low	Low	120.068	154.473
Female	22	Rural area	2.36	No	Parental family	Father and mother	Junior high school and below	Occupation mainly based on manual labor	Junior high school and below	Occupation mainly based on manual labor	Accompanying	Companion	Average	< 5000	China Southwest	Tongji University	Clinic Medicine	Five years	4	Yes, positive	Good	Interested in medicine	Yes	< 10 h	< 5 h	Interested	Indispensable	CTN	High	High	160.541	224.769
Female	25	Rural area	2.64	No	Parental family	Father and mother	Junior high school and below	Occupation mainly based on manual labor	Junior high school and below	Occupation mainly based on manual labor	Problem-intervening	Mother	Poor	< 5000	China Central	Tongji University	Clinic Medicine	Five years	4	Yes, positive	Just so so	Parental coercion	Yes	10-20 h	< 5 h	Just so so	Indispensable	CTN	Low	Low	140.675	194.768
Female	19	Urban area	3.59	Yes	Parental family	Father and mother	College degree	Occupation requiring professional skills and mental work	Bachelor	Occupation requiring professional skills and mental work	Indulgent	Mother	Average	< 5000	China Central	Tongji University	Clinic Medicine	Ten years	1	No	Just so so	Interested in medicine	Yes	> 40 h	10-15 h	Extremely interested	Indispensable	CTN	High	High	174.694	276.055
Female	21	Urban area	2.88	Yes	Parental family	Father and mother	Bachelor	Occupation requiring professional skills and mental work	Doctor and above	Occupation requiring professional skills and mental work	Problem-intervening	Mother	Average	> 15000	China North	Tongji University	Clinic Medicine	Five years	4	Yes, positive	Good	Parental coercion	Have no decision	20-30 h	10-15 h	Just so so	Important	CTN	Low	High	151.845	221.012
Male	23	Urban area	3.28	Yes	Parental family	Father and mother	Master	Occupation requiring professional skills and mental work	Master	Occupation requiring professional skills and mental work	Problem-intervening	Mother	Good	5000-10000	China Central	Tongji University	Clinic Medicine	Five years	5	Yes, positive	Excellent	Interested in medicine	Yes	10-20 h	5-10 h	Extremely interested	Indispensable	TM	Low	Low	143.123	202.948
Male	18	Urban-rural junction	3.33	Yes	Parental family	Mother	Master	Occupation requiring professional skills and mental work	Bachelor	Occupation requiring professional skills and mental work	Problem-intervening	Mother	Good	> 15000	China East	Tongji University	Clinic Medicine	Eight years	1	Yes, negative	Just so so	Interested in medicine	Yes	30-40 h	5-10 h	Extremely interested	Indispensable	PBL	High	High	158.922	247.743
Female	18	Urban area	2.56	Yes	Parental family	Father and mother	College degree	Occupation requiring professional skills and mental work	College degree	Occupation requiring professional skills and mental work	Problem-intervening	Mother	Good	> 15000	China Southwest	Tongji University	Clinic Medicine	Eight years	1	Yes, positive	Good	Interested in medicine	Yes	10-20 h	< 5 h	Interested	Important	CTN	Low	Low	153.372	191.819
Male	19	Urban area	3.4	No	Reorganized family	Father and mother	Bachelor	Occupation requiring professional skills and mental work	Bachelor	Occupation requiring professional skills and mental work	Problem-intervening	Mother	Average	5000-10000	China North	Tongji University	Clinic Medicine	Eight years	1	Yes, negative	Just so so	Interested in medicine	Yes	20-30 h	15-20 h	Interested	Indispensable	CTN	Low	Low	145.778	202.948
Female	22	Urban-rural junction	3.12	No	Parental family	Father and mother	College degree	Occupation requiring professional skills and mental work	Junior high school and below	Occupation requiring professional skills and mental work	Problem-intervening	Father	Average	5000-10000	China North	Tongji University	Clinic Medicine	Five years	4	Yes, positive	Good	Interested in medicine	Yes	20-30 h	15-20 h	Extremely interested	Indispensable	CTN	Low	Low	131.791	202.948
Female	22	Urban area	2.8	Yes	Parental family	Father and mother	Bachelor	Occupation requiring professional skills and mental work	Bachelor	Occupation requiring professional skills and mental work	Indulgent	Mother	Average	5000-10000	China Northwest	Tongji University	Clinic Medicine	Five years	4	No	Good	Interested in medicine	Have no decision	20-30 h	> 20 h	Just so so	Important	CTN	Low	Low	143.631	200.827
Female	20	Urban area	3.52	Yes	One-parent family	Mother	Master	Occupation requiring professional skills and mental work	Bachelor	Occupation requiring professional skills and mental work	Indulgent	Companion	Good	< 5000	China Northeast	Tongji University	Clinic Medicine	Five years	3	Yes, positive	Good	Other	No	> 40 h	5-10 h	Not interested	Indispensable	CTN	High	High	163.615	237.139
Female	21	Urban-rural junction	3.04	No	Parental family	Father and mother	College degree	Occupation requiring professional skills and mental work	Junior high school and below	Occupation mainly based on manual labor	Indulgent	Companion	Average	< 5000	China North	Tongji University	Clinic Medicine	Five years	3	Yes, positive	Good	Interested in medicine	Yes	20-30 h	15-20 h	Interested	Indispensable	CTN	Low	Low	140.13	163.796
Female	17	Urban area	3.68	Yes	Parental family	Father and mother	College degree	Occupation requiring professional skills and mental work	Junior high school and below	Occupation mainly based on manual labor	Accompanying	Mother	Average	< 5000	China Southwest	Tongji University	Clinic Medicine	Ten years	1	Yes, positive	Good	Other	Have no decision	< 10 h	< 5 h	Just so so	Important	CTN	Low	Low	133.855	208.772
Male	21	Urban area	3.72	Yes	Parental family	Father and mother	Junior high school and below	Occupation mainly based on manual labor	Bachelor	Occupation requiring professional skills and mental work	Strictly managed	Teacher	Average	< 5000	China Northwest	Tongji University	Clinic Medicine	Five years	3	Yes, positive	Good	Interested in medicine	Yes	> 40 h	10-15 h	Extremely interested	Indispensable	CTN	High	High	158.411	242.818
Male	23	Rural area	2.64	No	Parental family	Father and mother	Junior high school and below	Occupation mainly based on manual labor	Junior high school and below	Occupation mainly based on manual labor	Indulgent	Father	Average	< 5000	China Northwest	Tongji University	Clinic Medicine	Five years	4	Yes, negative	Bad	Parental coercion	Yes	< 10 h	15-20 h	Just so so	Indispensable	CTN	Low	Low	141.899	204.373
Male	19	Urban area	3.61	Yes	Parental family	Father and mother	Junior high school and below	Occupation requiring professional skills and mental work	Junior high school and below	Occupation mainly based on manual labor	Indulgent	Mother	Average	5000-10000	China South	Tongji University	Clinic Medicine	Ten years	1	Yes, positive	Good	Parental coercion	Yes	< 10 h	10-15 h	Interested	Important	CTN	High	High	162.654	242.421
Male	22	Urban area	3.12	No	Parental family	Father and mother	College degree	Occupation requiring professional skills and mental work	College degree	Occupation requiring professional skills and mental work	Problem-intervening	Father	Poor	5000-10000	China Northwest	Tongji University	Clinic Medicine	Five years	4	Yes, positive	Good	Parental coercion	Yes	10-20 h	5-10 h	Just so so	Indispensable	CTN	High	High	176.159	253.685
Female	23	Urban area	3.28	Yes	Parental family	Father and mother	Master	Occupation requiring professional skills and mental work	College degree	Occupation requiring professional skills and mental work	Accompanying	Mother	Good	5000-10000	China North	Tongji University	Clinic Medicine	Five years	5	Yes, positive	Good	Interested in medicine	Yes	20-30 h	5-10 h	Interested	Indispensable	CTN	High	Low	156.582	194.515
Female	21	Rural area	3.41	No	Parental family	Father and mother	Junior high school and below	Occupation mainly based on manual labor	Junior high school and below	Occupation mainly based on manual labor	Indulgent	Mother	Average	< 5000	China Central	Tongji University	Clinic Medicine	Five years	3	Yes, positive	Just so so	Interested in medicine	Yes	> 40 h	5-10 h	Interested	Indispensable	CTN	High	High	161.837	252.364
Female	21	Urban area	2.96	Yes	One-parent family	Father and mother	Bachelor	Occupation mainly based on manual labor	Bachelor	Occupation requiring professional skills and mental work	Problem-intervening	Teacher	Poor	< 5000	China East	Tongji University	Clinic Medicine	Ten years	3	No	Just so so	Interested in medicine	Yes	< 10 h	10-15 h	Interested	Indispensable	CTN	Low	Low	115.185	137.85
Female	22	Rural area	3.04	No	Parental family	Father and mother	Junior high school and below	Occupation mainly based on manual labor	Junior high school and below	Occupation mainly based on manual labor	Indulgent	Mother	Poor	< 5000	China South	Tongji University	Clinic Medicine	Five years	4	Yes, positive	Just so so	Interested in medicine	Yes	30-40 h	< 5 h	Interested	Indispensable	CTN	High	High	170.692	246.155
Male	25	Rural area	2.89	No	Parental family	Mother	Junior high school and below	Occupation mainly based on manual labor	Junior high school and below	Occupation mainly based on manual labor	Indulgent	Companion	Poor	< 5000	China Northwest	Tongji University	Clinic Medicine	Five years	4	Yes, positive	Excellent	Interested in medicine	Yes	20-30 h	5-10 h	Interested	Indispensable	CTN	High	High	156.938	238.962
Female	23	Rural area	2.96	No	Parental family	Mother	College degree	Occupation mainly based on manual labor	Junior high school and below	Occupation mainly based on manual labor	Indulgent	Other	Poor	< 5000	China Central	Tongji University	Clinic Medicine	Five years	4	No	Good	Interested in medicine	Yes	10-20 h	> 20 h	Interested	Indispensable	CTN	Low	Low	149.202	209.703
Female	24	Urban area	3.22	No	Parental family	Father and mother	Bachelor	Occupation requiring professional skills and mental work	Bachelor	Occupation mainly based on manual labor	Indulgent	Father	Good	> 15000	China East	Tongji University	Clinic Medicine	Five years	4	Yes, positive	Just so so	Interested in medicine	Yes	< 10 h	10-15 h	Interested	Important	TM	Low	Low	136.294	196.808
Female	21	Urban-rural junction	1.76	Yes	Parental family	Father and mother	Bachelor	Occupation requiring professional skills and mental work	Bachelor	Occupation requiring professional skills and mental work	Problem-intervening	Teacher	Average	10000-15000	China Southwest	Tongji University	Clinic Medicine	Eight years	1	Yes, positive	Good	Parental coercion	Yes	10-20 h	5-10 h	Interested	Indispensable	CTN	Low	Low	143.221	161.318
Male	18	Urban-rural junction	2.7	No	Parental family	Father and mother	Bachelor	Occupation requiring professional skills and mental work	College degree	Occupation requiring professional skills and mental work	Indulgent	Teacher	Average	10000-15000	China Southwest	Tongji University	Clinic Medicine	Eight years	1	Yes, positive	Bad	Interested in medicine	Yes	< 10 h	< 5 h	Interested	Indispensable	TM	Low	Low	145.08	199.258
Male	18	Urban area	3.56	No	Parental family	Father and mother	College degree	Occupation requiring professional skills and mental work	Bachelor	Occupation requiring professional skills and mental work	Accompanying	Teacher	Average	5000-10000	China Central	Tongji University	Clinic Medicine	Ten years	1	Yes, positive	Good	Other	Yes	20-30 h	5-10 h	Just so so	Indispensable	CTN	High	High	181.177	256.302
Male	19	Urban area	2.78	Yes	Parental family	Father and mother	Junior high school and below	Occupation mainly based on manual labor	Junior high school and below	Occupation mainly based on manual labor	Problem-intervening	Companion	Poor	< 5000	China Northwest	Tongji University	Rehabilitation Therapy	Five years	1	Yes, negative	Bad	Interested in medicine	Yes	20-30 h	10-15 h	Extremely interested	Important	PBL	High	High	157.976	231.03
Male	17	Rural area	3.36	No	Parental family	Other	Junior high school and below	Occupation mainly based on manual labor	Junior high school and below	Occupation mainly based on manual labor	Indulgent	Grandparents	Average	< 5000	China Southwest	Tongji University	Clinic Medicine	Eight years	1	Yes, positive	Good	Interested in medicine	Yes	< 10 h	5-10 h	Interested	Indispensable	CTN	High	High	174.445	252.405
Female	19	Urban-rural junction	3.55	No	Parental family	Father and mother	Junior high school and below	Occupation mainly based on manual labor	Junior high school and below	Occupation mainly based on manual labor	Strictly managed	Mother	Average	< 5000	China Northwest	Tongji University	Clinic Medicine	Five years	1	Yes, positive	Good	Interested in medicine	Yes	10-20 h	5-10 h	Interested	Important	CTN	Low	Low	154.205	204.353
Female	21	Urban area	3.36	Yes	Parental family	Father and mother	Bachelor	Occupation requiring professional skills and mental work	Doctor and above	Occupation requiring professional skills and mental work	Indulgent	Companion	Average	10000-15000	China Northeast	Tongji University	Clinic Medicine	Five years	1	Yes, positive	Just so so	Interested in medicine	Yes	30-40 h	> 20 h	Extremely interested	Indispensable	CTN	High	High	188.531	265.016
Male	24	Rural area	2.78	No	Parental family	Father and mother	Bachelor	Occupation mainly based on manual labor	Junior high school and below	Occupation mainly based on manual labor	Indulgent	Companion	Poor	< 5000	China Northwest	Tongji University	Clinic Medicine	Five years	4	Yes, positive	Excellent	Interested in medicine	Yes	< 10 h	< 5 h	Interested	Important	PBL	High	High	157.775	223.594
Male	21	Urban area	3.55	Yes	Parental family	Father and mother	College degree	Occupation requiring professional skills and mental work	Bachelor	Occupation requiring professional skills and mental work	Strictly managed	Mother	Average	5000-10000	China Southwest	Tongji University	Clinic Medicine	Five years	2	Yes, positive	Good	Interested in medicine	Yes	20-30 h	5-10 h	Interested	Indispensable	CTN	High	High	179.403	253.685
Male	19	Rural area	2.88	No	Parental family	Other	Junior high school and below	Occupation mainly based on manual labor	Junior high school and below	Occupation mainly based on manual labor	Indulgent	Companion	Average	5000-10000	China East	Tongji University	Clinic Medicine	Five years	2	Yes, positive	Good	Parental coercion	Yes	20-30 h	> 20 h	Interested	Important	PBL	Low	Low	128.444	194.307
Male	19	Rural area	3.06	Yes	Parental family	Mother	College degree	Occupation requiring professional skills and mental work	Junior high school and below	Occupation mainly based on manual labor	Problem-intervening	Companion	Average	< 5000	China Northwest	Tongji University	Clinic Medicine	Eight years	1	Yes, positive	Good	Interested in medicine	Yes	10-20 h	< 5 h	Just so so	Indispensable	CTN	High	High	170.687	240.039
Female	19	Urban area	3.84	Yes	Parental family	Father and mother	Master	Occupation requiring professional skills and mental work	College degree	Occupation requiring professional skills and mental work	Indulgent	Father	Average	> 15000	China Southwest	Tongji University	Clinic Medicine	Ten years	2	No	Good	Other	Have no decision	20-30 h	5-10 h	Interested	Indispensable	CTN	High	High	158.006	235.904
Male	23	Urban area	2.4	Yes	Parental family	Father and mother	Bachelor	Occupation requiring professional skills and mental work	Junior high school and below	Occupation mainly based on manual labor	Strictly managed	Father	Average	< 5000	China Southwest	Tongji University	Clinic Medicine	Five years	4	No	Excellent	Interested in medicine	Yes	10-20 h	< 5 h	Extremely interested	Indispensable	TM	Low	Low	44.267	50.737
Male	20	Rural area	2.71	No	Parental family	Father and mother	Junior high school and below	Occupation mainly based on manual labor	Junior high school and below	Occupation mainly based on manual labor	Indulgent	Mother	Very poor	< 5000	China South	Tongji University	Clinic Medicine	Eight years	1	Yes, positive	Good	Other	Have no decision	< 10 h	5-10 h	Just so so	Important	PBL	Low	Low	149.371	202.948
Female	18	Urban area	2.79	Yes	One-parent family	Mother	Junior high school and below	Occupation mainly based on manual labor	Junior high school and below	Occupation mainly based on manual labor	Strictly managed	Mother	Poor	< 5000	China Southwest	Tongji University	Clinic Medicine	Eight years	1	No	Good	Interested in medicine	Yes	30-40 h	5-10 h	Interested	Indispensable	CTN	High	High	175.687	275.926
Female	18	Urban-rural junction	3.02	Yes	Parental family	Father and mother	Junior high school and below	Occupation mainly based on manual labor	Junior high school and below	Occupation mainly based on manual labor	Indulgent	Other	Average	< 5000	China Central	Tongji University	Clinic Medicine	Ten years	1	No	Just so so	Interested in medicine	Yes	> 40 h	< 5 h	Just so so	Indispensable	PBL	High	High	157.694	217.254
Female	22	Urban area	3.6	No	Parental family	Father and mother	College degree	Occupation requiring professional skills and mental work	College degree	Occupation requiring professional skills and mental work	Problem-intervening	Mother	Average	5000-10000	China East	Tongji University	Clinic Medicine	Ten years	5	Yes, positive	Good	Interested in medicine	Have no decision	< 10 h	5-10 h	Just so so	Indispensable	CTN	High	High	164.281	253.685
Female	24	Urban area	3.04	No	Parental family	Father and mother	College degree	Occupation mainly based on manual labor	Bachelor	Occupation requiring professional skills and mental work	Strictly managed	Mother	Average	5000-10000	China North	Tongji University	Clinic Medicine	Five years	5	Yes, positive	Excellent	Other	Yes	30-40 h	5-10 h	Interested	Indispensable	PBL	High	High	170.932	249.183
Male	22	Rural area	3.21	No	Parental family	Father and mother	College degree	Occupation requiring professional skills and mental work	College degree	Occupation requiring professional skills and mental work	Problem-intervening	Mother	Average	5000-10000	China East	Tongji University	Clinic Medicine	Five years	5	Yes, positive	Good	Interested in medicine	Yes	10-20 h	5-10 h	Interested	Important	CTN	High	High	156.125	256.929
Female	19	Rural area	2.8	No	Parental family	Father and mother	Junior high school and below	Occupation mainly based on manual labor	Junior high school and below	Occupation mainly based on manual labor	Problem-intervening	Teacher	Average	< 5000	China North	Tongji University	Clinic Medicine	Eight years	1	Yes, negative	Good	Interested in medicine	Yes	10-20 h	5-10 h	Interested	Indispensable	PBL	Low	Low	152.276	196.946
Male	23	Urban area	3.03	Yes	Parental family	Father and mother	Master	Occupation requiring professional skills and mental work	College degree	Occupation requiring professional skills and mental work	Accompanying	Other	Average	> 15000	China East	Tongji University	Clinic Medicine	Five years	4	Yes, positive	Excellent	Interested in medicine	Yes	20-30 h	< 5 h	Interested	Indispensable	PBL	High	High	158.303	220.651
Female	19	Urban area	3.38	Yes	Parental family	Father and mother	Bachelor	Occupation requiring professional skills and mental work	Master	Occupation requiring professional skills and mental work	Indulgent	Companion	Average	10000-15000	China Northeast	Tongji University	Clinic Medicine	Ten years	1	Yes, positive	Good	Other	Have no decision	< 10 h	5-10 h	Just so so	Important	CTN	Low	Low	149.459	183.286
Male	22	Urban area	2.98	Yes	Parental family	Father and mother	College degree	Occupation requiring professional skills and mental work	Bachelor	Occupation requiring professional skills and mental work	Accompanying	Mother	Good	10000-15000	China Northeast	Tongji University	Clinic Medicine	Five years	4	Yes, positive	Just so so	Interested in medicine	Yes	20-30 h	5-10 h	Interested	Important	CTN	High	High	161.233	241.291
Female	19	Urban area	2.96	Yes	Parental family	Father and mother	College degree	Occupation requiring professional skills and mental work	College degree	Occupation requiring professional skills and mental work	Indulgent	Companion	Average	10000-15000	China Northwest	Tongji University	Clinic Medicine	Ten years	1	Yes, positive	Good	Interested in medicine	Yes	< 10 h	5-10 h	Interested	Important	CTN	High	High	165.47	228.195
Female	21	Urban area	3.47	No	Parental family	Father and mother	Junior high school and below	Occupation mainly based on manual labor	Junior high school and below	Occupation mainly based on manual labor	Indulgent	Teacher	Average	> 15000	China Central	Tongji University	Clinic Medicine	Five years	4	No	Excellent	Interested in medicine	Yes	20-30 h	> 20 h	Interested	Indispensable	CTN	High	Low	159.913	203.726
Female	21	Rural area	2.95	No	Parental family	Father and mother	Junior high school and below	Occupation mainly based on manual labor	Junior high school and below	Occupation mainly based on manual labor	Accompanying	Mother	Average	< 5000	China Northwest	Tongji University	Clinic Medicine	Eight years	2	Yes, positive	Good	Interested in medicine	Yes	> 40 h	> 20 h	Extremely interested	Indispensable	PBL	High	High	194.611	291.599
Male	22	Urban area	3.58	Yes	Parental family	Father and mother	Bachelor	Occupation requiring professional skills and mental work	Bachelor	Occupation requiring professional skills and mental work	Problem-intervening	Father	Average	10000-15000	China Central	Tongji University	Clinic Medicine	Five years	5	Yes, positive	Good	Interested in medicine	Yes	> 40 h	5-10 h	Extremely interested	Indispensable	PBL	High	High	190.335	286.291
Male	23	Rural area	3.3	Yes	Parental family	Father and mother	Junior high school and below	Occupation mainly based on manual labor	Junior high school and below	Occupation mainly based on manual labor	Indulgent	Companion	Average	5000-10000	China Southwest	Tongji University	Clinic Medicine	Five years	5	Yes, positive	Good	Interested in medicine	Yes	20-30 h	10-15 h	Interested	Important	CTN	High	High	162.245	243.273
Male	23	Rural area	3.12	Yes	Parental family	Father and mother	Junior high school and below	Occupation mainly based on manual labor	Junior high school and below	Occupation mainly based on manual labor	Indulgent	Father	Very good	< 5000	China Northeast	Tongji University	Clinic Medicine	Eight years	1	Yes, positive	Excellent	Interested in medicine	No	< 10 h	> 20 h	Extremely not interested	Extremely unimportant	PBL	Low	Low	40.595	50.737
Male	22	Rural area	2.8	No	Parental family	Father and mother	College degree	Occupation requiring professional skills and mental work	College degree	Occupation requiring professional skills and mental work	Accompanying	Mother	Average	5000-10000	China Southwest	Tongji University	Clinic Medicine	Five years	5	No	Good	Other	Yes	> 40 h	5-10 h	Interested	Important	TM	High	High	162.413	230.325
Male	23	Rural area	2.15	Yes	Parental family	Father and mother	Junior high school and below	Occupation mainly based on manual labor	Junior high school and below	Occupation mainly based on manual labor	Problem-intervening	Teacher	Poor	< 5000	China East	Tongji University	Clinic Medicine	Five years	5	No	Good	Parental coercion	Have no decision	< 10 h	10-15 h	Not interested	Indispensable	CTN	Low	Low	152.338	180.5
Male	22	Rural area	2.66	Yes	Parental family	Father and mother	Junior high school and below	Occupation mainly based on manual labor	Junior high school and below	Occupation mainly based on manual labor	Accompanying	Teacher	Poor	< 5000	China East	Tongji University	Clinic Medicine	Five years	3	Yes, positive	Bad	Interested in medicine	Have no decision	30-40 h	5-10 h	Interested	Indispensable	CTN	Low	Low	92.104	133.068
Female	24	Urban area	3.52	Yes	Parental family	Father and mother	Bachelor	Occupation requiring professional skills and mental work	Bachelor	Occupation requiring professional skills and mental work	Problem-intervening	Teacher	Average	5000-10000	China Southwest	Tongji University	Clinic Medicine	Five years	5	Yes, positive	Just so so	Interested in medicine	Have no decision	10-20 h	< 5 h	Interested	Important	CTN	Low	Low	110.286	152.211
Male	24	Rural area	3.4	Yes	Parental family	Father and mother	Junior high school and below	Occupation mainly based on manual labor	Junior high school and below	Occupation mainly based on manual labor	Indulgent	Companion	Poor	< 5000	China Central	Tongji University	Clinic Medicine	Five years	5	Yes, positive	Just so so	Other	Yes	10-20 h	5-10 h	Just so so	Indispensable	CTN	Low	Low	147.149	202.948
Female	23	Urban area	3.46	No	Parental family	Father and mother	Bachelor	Occupation requiring professional skills and mental work	Bachelor	Occupation requiring professional skills and mental work	Problem-intervening	Father	Average	> 15000	China Southwest	Tongji University	Clinic Medicine	Five years	5	Yes, positive	Good	Interested in medicine	Yes	> 40 h	> 20 h	Interested	Indispensable	CTN	High	High	178.662	216.812
Male	19	Urban area	3.77	Yes	Parental family	Father and mother	Bachelor	Occupation requiring professional skills and mental work	College degree	Occupation requiring professional skills and mental work	Accompanying	Mother	Average	5000-10000	China Northeast	Tongji University	Clinic Medicine	Eight years	1	Yes, positive	Good	Interested in medicine	Yes	30-40 h	< 5 h	Just so so	Important	CTN	High	High	187.013	248.846
Female	19	Urban area	2.87	Yes	Parental family	Father and mother	Bachelor	Occupation requiring professional skills and mental work	Bachelor	Occupation requiring professional skills and mental work	Indulgent	Teacher	Average	5000-10000	China North	Tongji University	Rehabilitation Therapy	Five years	1	No	Good	Other	No	10-20 h	10-15 h	Just so so	Important	CTN	Low	Low	129.368	198.046
Female	23	Urban area	3.7	Yes	Parental family	Father and mother	College degree	Occupation requiring professional skills and mental work	Bachelor	Occupation requiring professional skills and mental work	Indulgent	Mother	Average	5000-10000	China Southwest	Tongji University	Clinic Medicine	Five years	5	Yes, positive	Excellent	Interested in medicine	Yes	20-30 h	> 20 h	Just so so	Indispensable	CTN	High	High	158.355	226.897
Male	19	Rural area	3.2	No	Parental family	Father and mother	Bachelor	Occupation mainly based on manual labor	Junior high school and below	Occupation mainly based on manual labor	Indulgent	Teacher	Very poor	< 5000	China Southwest	Tongji University	Clinic Medicine	Eight years	1	No	Just so so	Parental coercion	Have no decision	10-20 h	5-10 h	Just so so	Indispensable	CTN	High	High	169.041	237.258
Female	20	Rural area	2.29	No	Parental family	Father and mother	Junior high school and below	Occupation mainly based on manual labor	Junior high school and below	Occupation mainly based on manual labor	Indulgent	Mother	Average	< 5000	China Northwest	Tongji University	Rehabilitation Therapy	Five years	1	Yes, positive	Just so so	Parental coercion	Yes	10-20 h	< 5 h	Just so so	Extremely unimportant	TM	High	High	168.509	234.816
Male	23	Urban-rural junction	2.88	No	Parental family	Father and mother	Junior high school and below	Occupation mainly based on manual labor	Junior high school and below	Occupation mainly based on manual labor	Indulgent	Other	Poor	< 5000	China South	Tongji University	Clinic Medicine	Five years	5	Yes, negative	Terrible	Other	Yes	< 10 h	< 5 h	Just so so	Have no decision	CTN	High	High	171.874	304.422
Female	24	Urban area	2.96	No	Parental family	Father and mother	College degree	Occupation requiring professional skills and mental work	Bachelor	Occupation requiring professional skills and mental work	Problem-intervening	Father	Average	< 5000	China North	Tongji University	Clinic Medicine	Five years	5	Yes, positive	Excellent	Interested in medicine	Yes	30-40 h	10-15 h	Extremely interested	Indispensable	CTN	High	High	188.896	286.563
Male	23	Urban area	2.92	Yes	One-parent family	Mother	Bachelor	Occupation requiring professional skills and mental work	Bachelor	Occupation requiring professional skills and mental work	Problem-intervening	Companion	Average	10000-15000	China Central	Tongji University	Clinic Medicine	Five years	5	No	Just so so	Interested in medicine	Yes	20-30 h	> 20 h	Extremely interested	Indispensable	CTN	High	High	168.452	214.321
Female	18	Urban area	3.77	Yes	Parental family	Father and mother	Junior high school and below	Occupation mainly based on manual labor	Junior high school and below	Occupation mainly based on manual labor	Indulgent	Other	Poor	< 5000	China Central	Tongji University	Clinic Medicine	Ten years	1	No	Good	Other	No	20-30 h	5-10 h	Not interested	Indispensable	CTN	Low	Low	140.785	196.79
Female	21	Rural area	2.32	No	One-parent family	Father	Junior high school and below	Occupation mainly based on manual labor	Junior high school and below	Occupation mainly based on manual labor	Indulgent	Companion	Very poor	< 5000	China Northwest	Tongji University	Clinic Medicine	Eight years	1	Yes, negative	Excellent	Interested in medicine	Yes	20-30 h	< 5 h	Interested	Indispensable	PBL	Low	Low	138.287	171.801
Female	22	Urban area	3.52	Yes	Parental family	Father and mother	College degree	Occupation requiring professional skills and mental work	Junior high school and below	Occupation requiring professional skills and mental work	Indulgent	Father	Average	5000-10000	China Southwest	Tongji University	Clinic Medicine	Five years	5	No	Just so so	Interested in medicine	Yes	20-30 h	> 20 h	Interested	Indispensable	TM	High	High	176.466	228.041
Male	19	Urban area	2.99	Yes	Parental family	Father and mother	College degree	Occupation requiring professional skills and mental work	College degree	Occupation requiring professional skills and mental work	Accompanying	Father	Average	< 5000	China North	Tongji University	Clinic Medicine	Eight years	1	Yes, negative	Good	Interested in medicine	Yes	20-30 h	5-10 h	Interested	Important	PBL	High	High	170.517	226.877
Female	23	Urban area	3.54	Yes	Parental family	Father and mother	Bachelor	Occupation requiring professional skills and mental work	Bachelor	Occupation requiring professional skills and mental work	Problem-intervening	Mother	Average	5000-10000	China East	Tongji University	Clinic Medicine	Five years	5	Yes, positive	Good	Other	Have no decision	< 10 h	< 5 h	Just so so	Indispensable	CTN	High	High	184.825	263.322
Male	23	Urban area	2.8	Yes	Parental family	Father and mother	Bachelor	Occupation requiring professional skills and mental work	Bachelor	Occupation requiring professional skills and mental work	Problem-intervening	Mother	Average	5000-10000	China Northwest	Tongji University	Clinic Medicine	Ten years	5	Yes, negative	Just so so	Parental coercion	Yes	< 10 h	5-10 h	Interested	Important	CTN	Low	Low	131.523	179.689
Male	22	Urban area	2.88	Yes	One-parent family	Mother	Bachelor	Occupation requiring professional skills and mental work	Junior high school and below	Occupation requiring professional skills and mental work	Strictly managed	Mother	Average	5000-10000	China Northeast	Tongji University	Clinic Medicine	Five years	5	Yes, positive	Excellent	Interested in medicine	Yes	10-20 h	< 5 h	Interested	Indispensable	CTN	Low	Low	140.529	202.948
Female	21	Rural area	2.78	No	One-parent family	Other	Junior high school and below	Occupation mainly based on manual labor	Junior high school and below	Occupation mainly based on manual labor	Indulgent	Teacher	Very poor	< 5000	China South	Tongji University	Clinic Medicine	Five years	3	Yes, positive	Excellent	Interested in medicine	Yes	> 40 h	< 5 h	Interested	Indispensable	CTN	High	High	185.775	260.495
Female	22	Rural area	3.1	No	Parental family	Father	Junior high school and below	Occupation mainly based on manual labor	Junior high school and below	Occupation mainly based on manual labor	Indulgent	Teacher	Poor	< 5000	China Southwest	Tongji University	Clinic Medicine	Five years	4	Yes, positive	Good	Interested in medicine	Yes	10-20 h	15-20 h	Extremely interested	Indispensable	CTN	Low	Low	135.16	199.166
Male	19	Urban area	3.3	Yes	Parental family	Father and mother	Bachelor	Occupation requiring professional skills and mental work	College degree	Occupation requiring professional skills and mental work	Problem-intervening	Mother	Good	> 15000	China Central	Tongji University	Clinic Medicine	Eight years	1	No	Excellent	Interested in medicine	Yes	> 40 h	10-15 h	Interested	Indispensable	PBL	High	High	188.042	256.09
Female	23	Urban area	2.4	No	Parental family	Father and mother	Junior high school and below	Occupation mainly based on manual labor	Junior high school and below	Occupation mainly based on manual labor	Problem-intervening	Father	Average	> 15000	China East	Tongji University	Clinic Medicine	Five years	4	Yes, positive	Good	Interested in medicine	Yes	20-30 h	5-10 h	Interested	Indispensable	CTN	Low	Low	135.905	197.125
Male	24	Urban-rural junction	3.28	No	One-parent family	Mother	Junior high school and below	Occupation mainly based on manual labor	Junior high school and below	Occupation mainly based on manual labor	Indulgent	Teacher	Poor	< 5000	China Central	Tongji University	Clinic Medicine	Ten years	5	Yes, positive	Good	Interested in medicine	Yes	30-40 h	5-10 h	Interested	Indispensable	CTN	High	High	168.802	236.814
Male	21	Rural area	2.24	No	Parental family	Mother	Junior high school and below	Occupation mainly based on manual labor	Junior high school and below	Occupation mainly based on manual labor	Indulgent	Other	Poor	< 5000	China Southwest	Tongji University	Clinic Medicine	Eight years	3	No	Just so so	Interested in medicine	Yes	> 40 h	15-20 h	Extremely interested	Indispensable	TM	High	High	172.255	252.428
Male	21	Rural area	2.44	Yes	Parental family	Father and mother	College degree	Occupation requiring professional skills and mental work	Junior high school and below	Occupation requiring professional skills and mental work	Problem-intervening	Father	Average	5000-10000	China East	Tongji University	Clinic Medicine	Eight years	3	Yes, positive	Just so so	Other	Yes	10-20 h	> 20 h	Interested	Indispensable	PBL	High	High	177.22	217.216
Male	21	Urban area	2.45	Yes	Parental family	Father and mother	College degree	Occupation requiring professional skills and mental work	College degree	Occupation requiring professional skills and mental work	Problem-intervening	Mother	Average	10000-15000	China Southwest	Tongji University	Clinic Medicine	Five years	3	Yes, positive	Just so so	Parental coercion	Yes	< 10 h	10-15 h	Interested	Indispensable	CTN	Low	Low	121.83	198.135
Male	21	Urban-rural junction	2.56	Yes	Parental family	Father and mother	Junior high school and below	Occupation requiring professional skills and mental work	Junior high school and below	Occupation requiring professional skills and mental work	Problem-intervening	Father	Average	5000-10000	China East	Tongji University	Clinic Medicine	Eight years	4	Yes, positive	Good	Interested in medicine	Yes	20-30 h	10-15 h	Interested	Important	CTN	High	High	157.172	221.15
Male	22	Urban area	2.72	Yes	Parental family	Father and mother	College degree	Occupation mainly based on manual labor	College degree	Occupation mainly based on manual labor	Problem-intervening	Mother	Average	5000-10000	China Northwest	Tongji University	Clinic Medicine	Eight years	3	Yes, positive	Good	Interested in medicine	Yes	> 40 h	5-10 h	Extremely interested	Indispensable	CTN	High	High	161.104	219.076
Male	23	Rural area	2.4	No	Parental family	Mother	Junior high school and below	Occupation mainly based on manual labor	Junior high school and below	Occupation mainly based on manual labor	Indulgent	Mother	Poor	< 5000	China Southwest	Tongji University	Clinic Medicine	Five years	3	Yes, positive	Just so so	Parental coercion	Yes	10-20 h	5-10 h	Just so so	Indispensable	TM	Low	Low	120.681	202.948
Male	23	Rural area	3.06	No	Parental family	Father and mother	Junior high school and below	Occupation mainly based on manual labor	Junior high school and below	Occupation mainly based on manual labor	Indulgent	Companion	Poor	< 5000	China Southwest	Tongji University	Clinic Medicine	Five years	4	Yes, positive	Just so so	Other	Have no decision	< 10 h	15-20 h	Interested	Important	CTN	Low	Low	61.105	93.797
Male	20	Urban area	2.8	Yes	One-parent family	Mother	College degree	Occupation requiring professional skills and mental work	College degree	Occupation requiring professional skills and mental work	Indulgent	Mother	Average	< 5000	China North	Tongji University	Clinic Medicine	Five years	3	Yes, positive	Excellent	Interested in medicine	Yes	20-30 h	5-10 h	Extremely interested	Indispensable	CTN	High	High	169.36	226.792
Male	22	Rural area	2	No	Parental family	Father and mother	Bachelor	Occupation requiring professional skills and mental work	Junior high school and below	Occupation mainly based on manual labor	Problem-intervening	Mother	Average	5000-10000	China Northwest	Tongji University	Clinic Medicine	Five years	3	Yes, negative	Good	Parental coercion	Yes	< 10 h	10-15 h	Not interested	Important	CTN	High	High	156.937	253.685
Female	21	Rural area	3.18	Yes	Parental family	Father and mother	Junior high school and below	Occupation mainly based on manual labor	Junior high school and below	Occupation mainly based on manual labor	Problem-intervening	Mother	Poor	< 5000	China Southwest	Tongji University	Clinic Medicine	Five years	3	Yes, positive	Bad	Interested in medicine	Yes	> 40 h	10-15 h	Interested	Indispensable	CTN	High	High	198.495	299.601
Male	23	Urban area	3.36	Yes	Parental family	Father and mother	Junior high school and below	Occupation mainly based on manual labor	Junior high school and below	Occupation mainly based on manual labor	Problem-intervening	Father	Average	5000-10000	China Southwest	Tongji University	Clinic Medicine	Ten years	5	Yes, positive	Good	Other	Yes	30-40 h	10-15 h	Just so so	Indispensable	PBL	High	High	167.701	253.685
Female	19	Urban area	3.2	No	Reorganized family	Father and mother	Bachelor	Occupation requiring professional skills and mental work	Bachelor	Occupation requiring professional skills and mental work	Problem-intervening	Mother	Average	> 15000	China Southwest	Tongji University	Clinic Medicine	Eight years	1	Yes, negative	Just so so	Other	Yes	< 10 h	< 5 h	Not interested	Indispensable	CTN	High	Low	169.058	165.565
Male	22	Rural area	3.02	No	Parental family	Father and mother	College degree	Occupation requiring professional skills and mental work	Junior high school and below	Occupation mainly based on manual labor	Strictly managed	Father	Average	5000-10000	China Central	Tongji University	Clinic Medicine	Five years	4	Yes, positive	Good	Parental coercion	Yes	20-30 h	10-15 h	Just so so	Indispensable	CTN	High	High	163.153	236.099
Female	19	Rural area	3.28	No	Parental family	Father and mother	Junior high school and below	Occupation mainly based on manual labor	Junior high school and below	Occupation mainly based on manual labor	Indulgent	Companion	Average	< 5000	China Southwest	Tongji University	Clinic Medicine	Ten years	1	Yes, positive	Excellent	Interested in medicine	Have no decision	> 40 h	10-15 h	Interested	Important	CTN	Low	Low	134.018	177.25
Male	23	Rural area	3.36	No	Parental family	Father and mother	Junior high school and below	Occupation mainly based on manual labor	Junior high school and below	Occupation mainly based on manual labor	Problem-intervening	Teacher	Poor	< 5000	China Southwest	Tongji University	Clinic Medicine	Five years	5	Yes, positive	Good	Interested in medicine	Yes	20-30 h	15-20 h	Interested	Indispensable	CTN	Low	Low	139.109	199.161
Male	20	Rural area	3.2	No	Parental family	Father and mother	Junior high school and below	Occupation mainly based on manual labor	Junior high school and below	Occupation mainly based on manual labor	Indulgent	Teacher	Poor	< 5000	China South	Tongji University	Clinic Medicine	Eight years	1	Yes, positive	Excellent	Interested in medicine	Yes	20-30 h	5-10 h	Extremely interested	Indispensable	CTN	High	High	177.313	233.554
Male	18	Rural area	3.6	No	Parental family	Other	Junior high school and below	Occupation mainly based on manual labor	Junior high school and below	Occupation mainly based on manual labor	Indulgent	Other	Poor	5000-10000	China Central	Tongji University	Clinic Medicine	Eight years	1	No	Good	Other	Yes	10-20 h	5-10 h	Just so so	Indispensable	CTN	Low	High	153.812	212.671
Male	22	Rural area	2.4	Yes	Parental family	Father and mother	Junior high school and below	Occupation mainly based on manual labor	Junior high school and below	Occupation mainly based on manual labor	Accompanying	Father	Average	< 5000	China Northeast	Tongji University	Clinic Medicine	Eight years	3	Yes, negative	Just so so	Other	Yes	10-20 h	> 20 h	Just so so	Indispensable	CTN	High	High	161.696	231.215
Male	21	Urban area	2.55	Yes	One-parent family	Mother	Bachelor	Occupation requiring professional skills and mental work	College degree	Occupation requiring professional skills and mental work	Problem-intervening	Teacher	Good	5000-10000	China East	Tongji University	Clinic Medicine	Eight years	3	Yes, negative	Just so so	Interested in medicine	Yes	20-30 h	5-10 h	Interested	Indispensable	CTN	High	High	167.462	230.45
Male	23	Rural area	2	No	Parental family	Other	Junior high school and below	Occupation mainly based on manual labor	Junior high school and below	Occupation mainly based on manual labor	Indulgent	Teacher	Poor	< 5000	China Southwest	Tongji University	Clinic Medicine	Five years	3	Yes, positive	Good	Interested in medicine	Have no decision	10-20 h	< 5 h	Interested	Important	CTN	Low	Low	106.137	152.211
Female	18	Rural area	3.36	No	One-parent family	Mother	College degree	Occupation mainly based on manual labor	Junior high school and below	Occupation mainly based on manual labor	Problem-intervening	Mother	Average	< 5000	China Central	Tongji University	Clinic Medicine	Eight years	1	Yes, positive	Good	Interested in medicine	Yes	20-30 h	5-10 h	Interested	Indispensable	CTN	High	High	176.703	249.33
Male	25	Rural area	2.8	No	Parental family	Father and mother	Junior high school and below	Occupation mainly based on manual labor	Junior high school and below	Occupation mainly based on manual labor	Indulgent	Mother	Average	< 5000	China Northwest	Tongji University	Clinic Medicine	Five years	4	No	Just so so	Other	Yes	10-20 h	10-15 h	Interested	Important	CTN	High	High	171.202	253.685
Male	23	Rural area	3.2	No	Parental family	Father and mother	Junior high school and below	Occupation mainly based on manual labor	Junior high school and below	Occupation mainly based on manual labor	Strictly managed	Father	Poor	< 5000	China Southwest	Tongji University	Clinic Medicine	Five years	5	Yes, positive	Good	Interested in medicine	Yes	30-40 h	5-10 h	Interested	Indispensable	CTN	Low	Low	143.771	199.457
Female	23	Urban area	3.46	Yes	Parental family	Father and mother	Master	Occupation requiring professional skills and mental work	Bachelor	Occupation requiring professional skills and mental work	Accompanying	Mother	Average	> 15000	China North	Tongji University	Clinic Medicine	Five years	5	No	Excellent	Interested in medicine	Yes	10-20 h	< 5 h	Interested	Indispensable	CTN	Low	Low	141.807	202.948
Female	19	Rural area	2.4	No	One-parent family	Father	Junior high school and below	Occupation mainly based on manual labor	Junior high school and below	Occupation mainly based on manual labor	Problem-intervening	Father	Poor	< 5000	China Northwest	Tongji University	Clinic Medicine	Eight years	1	Yes, positive	Good	Parental coercion	Yes	20-30 h	10-15 h	Just so so	Indispensable	CTN	Low	Low	133.976	203.238
Female	23	Rural area	3.22	No	Parental family	Father and mother	Bachelor	Occupation mainly based on manual labor	Junior high school and below	Occupation mainly based on manual labor	Indulgent	Mother	Average	< 5000	China Northwest	Tongji University	Clinic Medicine	Five years	5	Yes, positive	Good	Interested in medicine	Yes	< 10 h	< 5 h	Interested	Important	CTN	Low	Low	124.901	178.484
Female	19	Urban area	3.8	Yes	Parental family	Father and mother	Bachelor	Occupation requiring professional skills and mental work	Junior high school and below	Occupation requiring professional skills and mental work	Problem-intervening	Mother	Average	5000-10000	China Southwest	Tongji University	Clinic Medicine	Eight years	1	Yes, positive	Just so so	Interested in medicine	Yes	20-30 h	10-15 h	Just so so	Indispensable	PBL	High	High	158.424	226.47
Male	24	Urban area	2.56	No	Parental family	Father and mother	College degree	Occupation requiring professional skills and mental work	College degree	Occupation requiring professional skills and mental work	Problem-intervening	Teacher	Average	5000-10000	China North	Tongji University	Clinic Medicine	Five years	5	Yes, positive	Good	Interested in medicine	Yes	10-20 h	5-10 h	Interested	Indispensable	CTN	Low	Low	146.838	202.948
Male	23	Urban area	2.86	Yes	Parental family	Father and mother	Bachelor	Occupation requiring professional skills and mental work	Bachelor	Occupation requiring professional skills and mental work	Problem-intervening	Father	Average	10000-15000	China North	Tongji University	Clinic Medicine	Five years	5	Yes, positive	Excellent	Interested in medicine	Yes	30-40 h	15-20 h	Interested	Indispensable	PBL	High	High	205.332	304.422
Male	19	Urban area	2.74	No	Parental family	Father and mother	College degree	Occupation requiring professional skills and mental work	College degree	Occupation requiring professional skills and mental work	Problem-intervening	Mother	Average	5000-10000	China Central	Tongji University	Clinic Medicine	Eight years	1	No	Good	Other	Yes	> 40 h	5-10 h	Interested	Important	CTN	Low	Low	140.828	195.265
Female	18	Urban-rural junction	3.53	Yes	Parental family	Father and mother	College degree	Occupation requiring professional skills and mental work	College degree	Occupation requiring professional skills and mental work	Problem-intervening	Companion	Average	10000-15000	China Northwest	Tongji University	Clinic Medicine	Ten years	1	Yes, positive	Good	Parental coercion	Yes	20-30 h	10-15 h	Just so so	Important	CTN	Low	Low	151.961	197.447
Male	21	Urban area	2.6	Yes	Parental family	Father and mother	College degree	Occupation requiring professional skills and mental work	College degree	Occupation requiring professional skills and mental work	Problem-intervening	Mother	Average	< 5000	China East	Tongji University	Clinic Medicine	Five years	3	Yes, positive	Just so so	Interested in medicine	Yes	> 40 h	> 20 h	Interested	Indispensable	TM	High	High	193.901	257.549
Female	22	Rural area	3.19	No	Parental family	Father and mother	Junior high school and below	Occupation mainly based on manual labor	Junior high school and below	Occupation mainly based on manual labor	Indulgent	Companion	Poor	< 5000	China Southwest	Tongji University	Clinic Medicine	Five years	4	Yes, positive	Excellent	Interested in medicine	Have no decision	> 40 h	> 20 h	Just so so	Important	CTN	Low	High	146.68	212.781
Male	17	Urban area	2.9	Yes	Parental family	Father and mother	Bachelor	Occupation requiring professional skills and mental work	College degree	Occupation requiring professional skills and mental work	Problem-intervening	Mother	Average	5000-10000	China East	The Second Military Medical University	Clinic Medicine	Five years	5	Yes, positive	Just so so	Interested in medicine	Yes	> 40 h	> 20 h	Extremely interested	Indispensable	CTN	High	High	205.401	304.422
Male	19	Rural area	2.63	Yes	Parental family	Father and mother	College degree	Occupation requiring professional skills and mental work	Junior high school and below	Occupation mainly based on manual labor	Problem-intervening	Mother	Average	< 5000	China North	The Second Military Medical University	Clinic Medicine	Five years	5	Yes, positive	Just so so	Other	Have no decision	10-20 h	10-15 h	Just so so	Have no decision	PBL	High	High	192.784	304.422
Female	17	Urban-rural junction	3.67	No	Parental family	Father and mother	Junior high school and below	Occupation mainly based on manual labor	College degree	Occupation mainly based on manual labor	Indulgent	Companion	Average	< 5000	China East	The Second Military Medical University	Clinic Medicine	Five years	5	Yes, negative	Just so so	Interested in medicine	Yes	10-20 h	5-10 h	Interested	Indispensable	TM	High	Low	164.156	204.318
Male	17	Urban area	3.93	Yes	Parental family	Father and mother	College degree	Occupation requiring professional skills and mental work	Bachelor	Occupation requiring professional skills and mental work	Accompanying	Mother	Average	10000-15000	China North	The Second Military Medical University	Clinic Medicine	Five years	5	Yes, positive	Good	Interested in medicine	Yes	20-30 h	5-10 h	Interested	Indispensable	CTN	High	High	165.843	233.794
Male	17	Urban area	2	Yes	Parental family	Father and mother	College degree	Occupation requiring professional skills and mental work	Junior high school and below	Occupation requiring professional skills and mental work	Strictly managed	Father	Average	5000-10000	China East	The Second Military Medical University	Clinic Medicine	Five years	5	No	Just so so	Parental coercion	Have no decision	< 10 h	> 20 h	Just so so	Indispensable	CTN	Low	Low	116.758	153.767
Female	17	Urban area	3	Yes	Parental family	Father and mother	Bachelor	Occupation requiring professional skills and mental work	College degree	Occupation mainly based on manual labor	Indulgent	Companion	Average	> 15000	China East	The Second Military Medical University	Clinic Medicine	Five years	5	Yes, positive	Good	Other	Yes	20-30 h	10-15 h	Just so so	Have no decision	TM	Low	High	149.208	233.612
Male	19	Urban-rural junction	2.3	No	Parental family	Mother	Bachelor	Occupation requiring professional skills and mental work	Bachelor	Occupation requiring professional skills and mental work	Strictly managed	Father	Average	5000-10000	China Central	The Second Military Medical University	Clinic Medicine	Five years	5	Yes, positive	Just so so	Interested in medicine	Yes	> 40 h	15-20 h	Extremely interested	Indispensable	CTN	High	High	163.365	253.685
Male	19	Urban area	3	Yes	Parental family	Father	Bachelor	Occupation requiring professional skills and mental work	Bachelor	Occupation requiring professional skills and mental work	Indulgent	Father	Average	5000-10000	China Northwest	The Second Military Medical University	Clinic Medicine	Five years	5	Yes, positive	Excellent	Other	Yes	10-20 h	> 20 h	Interested	Indispensable	CTN	High	High	174.943	253.685
Male	19	Urban area	2.3	Yes	One-parent family	Father and mother	Bachelor	Occupation requiring professional skills and mental work	Bachelor	Occupation requiring professional skills and mental work	Problem-intervening	Mother	Poor	5000-10000	China North	The Second Military Medical University	Clinic Medicine	Five years	5	Yes, negative	Good	Parental coercion	Yes	< 10 h	> 20 h	Interested	Important	PBL	Low	Low	130.359	179.494
Male	19	Rural area	2.55	Yes	Parental family	Father and mother	College degree	Occupation mainly based on manual labor	Junior high school and below	Occupation mainly based on manual labor	Accompanying	Mother	Very poor	< 5000	China Central	The Second Military Medical University	Clinic Medicine	Five years	5	Yes, positive	Good	Parental coercion	No	20-30 h	10-15 h	Just so so	Indispensable	CTN	High	High	165.266	253.685
Male	17	Rural area	3.71	Yes	Parental family	Father and mother	Junior high school and below	Occupation mainly based on manual labor	Junior high school and below	Occupation mainly based on manual labor	Indulgent	Father	Poor	< 5000	China Central	The Second Military Medical University	Clinic Medicine	Five years	5	Yes, positive	Good	Interested in medicine	Yes	20-30 h	5-10 h	Interested	Indispensable	CTN	High	High	167.327	265.852
Male	17	Rural area	2.65	Yes	Parental family	Other	College degree	Occupation mainly based on manual labor	Junior high school and below	Occupation mainly based on manual labor	Accompanying	Grandparents	Average	5000-10000	China Northeast	The Second Military Medical University	Clinic Medicine	Five years	5	Yes, positive	Just so so	Parental coercion	No	< 10 h	> 20 h	Just so so	Indispensable	TM	Low	Low	144.416	202.948
Male	19	Urban area	3.56	Yes	Parental family	Father and mother	Bachelor	Occupation requiring professional skills and mental work	College degree	Occupation requiring professional skills and mental work	Problem-intervening	Father	Average	5000-10000	China East	The Second Military Medical University	Clinic Medicine	Five years	5	Yes, positive	Good	Interested in medicine	Yes	10-20 h	< 5 h	Interested	Indispensable	CTN	High	High	193.951	290.366
Male	17	Rural area	2.78	No	Parental family	Father and mother	Junior high school and below	Occupation mainly based on manual labor	Junior high school and below	Occupation mainly based on manual labor	Problem-intervening	Mother	Poor	5000-10000	China East	The Second Military Medical University	Clinic Medicine	Five years	5	Yes, positive	Good	Parental coercion	Yes	20-30 h	15-20 h	Interested	Indispensable	CTN	High	Low	166.746	210.186
Male	17	Urban area	2.1	Yes	Parental family	Father and mother	Bachelor	Occupation requiring professional skills and mental work	Bachelor	Occupation requiring professional skills and mental work	Problem-intervening	Mother	Average	> 15000	China East	The Second Military Medical University	Clinic Medicine	Five years	5	Yes, positive	Good	Other	Yes	> 40 h	5-10 h	Interested	Indispensable	CTN	High	High	173.096	258.814
Male	19	Urban area	3.2	Yes	One-parent family	Mother	College degree	Occupation requiring professional skills and mental work	College degree	Occupation requiring professional skills and mental work	Problem-intervening	Mother	Average	5000-10000	China East	The Second Military Medical University	Clinic Medicine	Five years	5	Yes, positive	Excellent	Interested in medicine	Yes	> 40 h	< 5 h	Extremely interested	Indispensable	CTN	High	High	201.758	257.147
Male	17	Urban area	3	Yes	Parental family	Father and mother	Master	Occupation requiring professional skills and mental work	Bachelor	Occupation requiring professional skills and mental work	Accompanying	Father	Good	10000-15000	China Southwest	The Second Military Medical University	Clinic Medicine	Five years	5	Yes, positive	Excellent	Interested in medicine	Yes	> 40 h	5-10 h	Extremely interested	Indispensable	CTN	High	High	209.142	304.422
Male	19	Rural area	2.65	No	Parental family	Father and mother	College degree	Occupation requiring professional skills and mental work	Junior high school and below	Occupation requiring professional skills and mental work	Indulgent	Teacher	Average	5000-10000	China South	The Second Military Medical University	Clinic Medicine	Five years	5	Yes, positive	Excellent	Interested in medicine	Have no decision	< 10 h	< 5 h	Interested	Indispensable	CTN	Low	Low	144.217	201.668
Male	19	Rural area	3.48	No	One-parent family	Other	College degree	Occupation mainly based on manual labor	Junior high school and below	Occupation mainly based on manual labor	Indulgent	Teacher	Average	5000-10000	China Central	The Second Military Medical University	Clinic Medicine	Five years	5	Yes, positive	Just so so	Interested in medicine	Yes	20-30 h	5-10 h	Interested	Indispensable	CTN	High	High	161.274	252.183
Male	19	Urban-rural junction	2.8	Yes	Parental family	Mother	College degree	Occupation requiring professional skills and mental work	College degree	Occupation requiring professional skills and mental work	Accompanying	Mother	Average	5000-10000	China East	The Second Military Medical University	Clinic Medicine	Five years	5	No	Terrible	Interested in medicine	Yes	< 10 h	> 20 h	Interested	Indispensable	TM	High	High	174.029	239.945
Female	18	Urban-rural junction	3.36	Yes	Parental family	Father and mother	Bachelor	Occupation requiring professional skills and mental work	Bachelor	Occupation requiring professional skills and mental work	Strictly managed	Mother	Average	> 15000	China East	The Second Military Medical University	Clinic Medicine	Five years	5	Yes, negative	Just so so	Other	Yes	20-30 h	10-15 h	Not interested	Indispensable	CTN	High	Low	166.009	198.338
Male	19	Urban-rural junction	2	Yes	Parental family	Father and mother	Junior high school and below	Occupation mainly based on manual labor	Junior high school and below	Occupation requiring professional skills and mental work	Problem-intervening	Mother	Average	10000-15000	China East	The Second Military Medical University	Clinic Medicine	Five years	5	Yes, positive	Excellent	Interested in medicine	Yes	10-20 h	10-15 h	Interested	Indispensable	PBL	High	High	173.769	237.468
Male	19	Urban area	1.7	Yes	Parental family	Father and mother	Bachelor	Occupation requiring professional skills and mental work	College degree	Occupation requiring professional skills and mental work	Accompanying	Teacher	Average	5000-10000	China Northeast	The Second Military Medical University	Clinic Medicine	Five years	5	Yes, positive	Just so so	Parental coercion	Have no decision	30-40 h	> 20 h	Just so so	Important	TM	Low	Low	137.868	202.948
Male	19	Urban area	3	Yes	Parental family	Father and mother	Doctor and above	Occupation requiring professional skills and mental work	Master	Occupation requiring professional skills and mental work	Accompanying	Father	Good	> 15000	China North	The Second Military Medical University	Clinic Medicine	Five years	5	Yes, positive	Good	Parental coercion	Yes	20-30 h	10-15 h	Just so so	Important	CTN	High	High	165.98	253.685
Male	19	Rural area	2.73	Yes	Parental family	Father and mother	College degree	Occupation mainly based on manual labor	College degree	Occupation requiring professional skills and mental work	Strictly managed	Mother	Average	5000-10000	China Central	The Second Military Medical University	Clinic Medicine	Five years	5	Yes, positive	Excellent	Interested in medicine	Yes	10-20 h	10-15 h	Interested	Important	CTN	High	High	188.928	268.048
Male	19	Urban area	2.8	Yes	Parental family	Father and mother	College degree	Occupation requiring professional skills and mental work	College degree	Occupation requiring professional skills and mental work	Problem-intervening	Father	Very poor	< 5000	China Northeast	The Second Military Medical University	Clinic Medicine	Five years	5	Yes, positive	Excellent	Interested in medicine	Yes	> 40 h	> 20 h	Extremely interested	Indispensable	CTN	High	High	204.319	282.513
Male	19	Urban area	1.78	Yes	Parental family	Father and mother	Bachelor	Occupation requiring professional skills and mental work	College degree	Occupation requiring professional skills and mental work	Problem-intervening	Mother	Average	5000-10000	China East	The Second Military Medical University	Clinic Medicine	Five years	5	Yes, positive	Good	Interested in medicine	Yes	10-20 h	10-15 h	Interested	Indispensable	CTN	Low	Low	130.741	162.6
Male	19	Urban area	2.8	Yes	Parental family	Father and mother	Bachelor	Occupation requiring professional skills and mental work	College degree	Occupation requiring professional skills and mental work	Indulgent	Teacher	Average	5000-10000	China East	The Second Military Medical University	Clinic Medicine	Five years	5	Yes, positive	Excellent	Interested in medicine	Yes	< 10 h	< 5 h	Extremely interested	Important	PBL	High	High	206.625	304.422
Female	19	Urban area	3.66	Yes	Parental family	Father and mother	Bachelor	Occupation requiring professional skills and mental work	Bachelor	Occupation requiring professional skills and mental work	Indulgent	Companion	Average	> 15000	China East	The Second Military Medical University	Clinic Medicine	Five years	5	Yes, positive	Just so so	Other	Yes	> 40 h	< 5 h	Interested	Indispensable	CTN	High	High	162.941	246.6
Male	19	Rural area	2	Yes	Parental family	Father and mother	College degree	Occupation requiring professional skills and mental work	College degree	Occupation requiring professional skills and mental work	Indulgent	Mother	Very poor	< 5000	China Northeast	The Second Military Medical University	Clinic Medicine	Five years	5	Yes, negative	Terrible	Other	No	< 10 h	10-15 h	Not interested	Have no decision	CTN	Low	Low	111.441	152.211
Male	19	Urban-rural junction	2.7	No	Parental family	Father and mother	College degree	Occupation requiring professional skills and mental work	Bachelor	Occupation requiring professional skills and mental work	Problem-intervening	Mother	Average	5000-10000	China Central	The Second Military Medical University	Clinic Medicine	Five years	5	Yes, positive	Good	Parental coercion	Have no decision	< 10 h	15-20 h	Just so so	Indispensable	CTN	Low	Low	141.105	202.948
Male	19	Rural area	2.9	No	Parental family	Other	Junior high school and below	Occupation mainly based on manual labor	Junior high school and below	Occupation mainly based on manual labor	Indulgent	Companion	Very poor	5000-10000	China East	The Second Military Medical University	Clinic Medicine	Five years	5	Yes, positive	Good	Other	No	< 10 h	< 5 h	Extremely not interested	Important	CTN	Low	Low	67.322	66.523
Male	19	Rural area	3.66	No	Parental family	Father and mother	College degree	Occupation mainly based on manual labor	College degree	Occupation mainly based on manual labor	Strictly managed	Mother	Average	< 5000	China Central	The Second Military Medical University	Clinic Medicine	Five years	5	Yes, positive	Good	Interested in medicine	Yes	10-20 h	5-10 h	Interested	Indispensable	CTN	Low	High	151.233	249.221
Male	20	Urban area	2	Yes	Parental family	Father	Bachelor	Occupation requiring professional skills and mental work	College degree	Occupation requiring professional skills and mental work	Strictly managed	Father	Average	> 15000	China Northeast	The Second Military Medical University	Clinic Medicine	Five years	5	Yes, negative	Excellent	Parental coercion	Yes	30-40 h	10-15 h	Just so so	Indispensable	CTN	Low	High	148.259	216.647
Female	19	Urban-rural junction	2.4	Yes	Parental family	Father and mother	Junior high school and below	Occupation requiring professional skills and mental work	Junior high school and below	Occupation mainly based on manual labor	Problem-intervening	Father	Average	10000-15000	China Northeast	The Second Military Medical University	Clinic Medicine	Five years	5	No	Just so so	Interested in medicine	Have no decision	< 10 h	5-10 h	Interested	Important	TM	Low	Low	119.502	177.487
Male	19	Rural area	2.71	Yes	Parental family	Father and mother	Bachelor	Occupation requiring professional skills and mental work	College degree	Occupation requiring professional skills and mental work	Indulgent	Father	Average	> 15000	China East	The Second Military Medical University	Clinic Medicine	Five years	5	No	Just so so	Parental coercion	Have no decision	10-20 h	15-20 h	Just so so	Indispensable	CTN	Low	Low	138.227	202.948
Male	20	Urban area	3.47	Yes	Parental family	Father and mother	College degree	Occupation requiring professional skills and mental work	Junior high school and below	Occupation requiring professional skills and mental work	Problem-intervening	Teacher	Average	5000-10000	China East	The Second Military Medical University	Clinic Medicine	Five years	5	Yes, positive	Good	Parental coercion	Yes	> 40 h	10-15 h	Just so so	Indispensable	CTN	High	Low	180.916	204.766
Male	19	Urban area	2.5	Yes	Parental family	Father and mother	Master	Occupation requiring professional skills and mental work	Bachelor	Occupation requiring professional skills and mental work	Problem-intervening	Father	Average	> 15000	China Northwest	The Second Military Medical University	Clinic Medicine	Five years	5	Yes, positive	Good	Interested in medicine	Have no decision	10-20 h	10-15 h	Interested	Indispensable	CTN	High	High	158.271	253.377
Male	19	Urban area	3.18	Yes	Parental family	Father and mother	Bachelor	Occupation requiring professional skills and mental work	Bachelor	Occupation requiring professional skills and mental work	Indulgent	Teacher	Good	> 15000	China East	The Second Military Medical University	Clinic Medicine	Five years	5	No	Good	Interested in medicine	Yes	10-20 h	10-15 h	Interested	Important	TM	Low	Low	145.277	190.133
Male	19	Urban area	2.7	Yes	Parental family	Father and mother	College degree	Occupation requiring professional skills and mental work	Junior high school and below	Occupation mainly based on manual labor	Accompanying	Mother	Average	5000-10000	China East	The Second Military Medical University	Clinic Medicine	Five years	5	Yes, positive	Good	Parental coercion	Have no decision	10-20 h	5-10 h	Just so so	Indispensable	CTN	Low	Low	145.022	209.836
Male	19	Urban area	2.1	Yes	Parental family	Father and mother	College degree	Occupation requiring professional skills and mental work	College degree	Occupation requiring professional skills and mental work	Indulgent	Mother	Average	< 5000	China Northeast	The Second Military Medical University	Clinic Medicine	Five years	5	No	Just so so	Parental coercion	Have no decision	< 10 h	> 20 h	Just so so	Have no decision	TM	Low	Low	117.001	165.165
Female	19	Urban-rural junction	3	No	Parental family	Father and mother	College degree	Occupation requiring professional skills and mental work	College degree	Occupation requiring professional skills and mental work	Indulgent	Teacher	Average	5000-10000	China Central	The Second Military Medical University	Clinic Medicine	Five years	5	Yes, positive	Excellent	Parental coercion	Have no decision	10-20 h	> 20 h	Just so so	Important	CTN	Low	Low	132.357	200.495
Male	18	Rural area	3.38	No	One-parent family	Mother	Junior high school and below	Occupation mainly based on manual labor	Junior high school and below	Occupation mainly based on manual labor	Indulgent	Companion	Average	5000-10000	China Southwest	The Second Military Medical University	Clinic Medicine	Five years	5	Yes, positive	Good	Interested in medicine	Yes	10-20 h	5-10 h	Interested	Important	CTN	Low	Low	150.486	202.948
Male	18	Rural area	2.2	No	Parental family	Father and mother	Junior high school and below	Occupation mainly based on manual labor	Junior high school and below	Occupation mainly based on manual labor	Problem-intervening	Mother	Average	5000-10000	China Central	The Second Military Medical University	Clinic Medicine	Five years	5	Yes, positive	Excellent	Interested in medicine	Yes	10-20 h	10-15 h	Just so so	Indispensable	PBL	High	High	160.338	253.685
Male	20	Urban area	3.22	Yes	Reorganized family	Mother	Bachelor	Occupation requiring professional skills and mental work	Bachelor	Occupation requiring professional skills and mental work	Problem-intervening	Father	Average	> 15000	China Northeast	The Second Military Medical University	Clinic Medicine	Five years	5	Yes, positive	Good	Interested in medicine	Yes	30-40 h	15-20 h	Extremely interested	Indispensable	CTN	High	High	184.159	274.522
Male	18	Urban-rural junction	3	No	Parental family	Father and mother	Junior high school and below	Occupation requiring professional skills and mental work	Junior high school and below	Occupation mainly based on manual labor	Indulgent	Teacher	Average	5000-10000	China East	The Second Military Medical University	Clinic Medicine	Five years	5	Yes, positive	Good	Parental coercion	Yes	< 10 h	< 5 h	Just so so	Indispensable	CTN	High	High	171.189	232.563
Male	19	Urban-rural junction	2.2	Yes	Parental family	Father and mother	College degree	Occupation requiring professional skills and mental work	Bachelor	Occupation requiring professional skills and mental work	Accompanying	Companion	Poor	< 5000	China Northeast	The Second Military Medical University	Clinic Medicine	Five years	5	No	Just so so	Interested in medicine	Have no decision	< 10 h	15-20 h	Just so so	Have no decision	CTN	Low	Low	143.336	185.509
Male	18	Urban-rural junction	2.6	Yes	Parental family	Father and mother	Bachelor	Occupation requiring professional skills and mental work	Bachelor	Occupation requiring professional skills and mental work	Accompanying	Mother	Average	5000-10000	China East	The Second Military Medical University	Clinic Medicine	Five years	5	Yes, negative	Just so so	Parental coercion	Have no decision	30-40 h	5-10 h	Just so so	Important	TM	High	High	162.613	241.601
Male	18	Urban-rural junction	3	Yes	Parental family	Father and mother	Bachelor	Occupation requiring professional skills and mental work	Bachelor	Occupation requiring professional skills and mental work	Accompanying	Mother	Average	5000-10000	China North	The Second Military Medical University	Clinic Medicine	Five years	5	Yes, negative	Bad	Interested in medicine	Yes	< 10 h	> 20 h	Interested	Have no decision	CTN	Low	Low	144.485	202.948
Male	20	Rural area	3.3	No	Parental family	Mother	Junior high school and below	Occupation mainly based on manual labor	Junior high school and below	Occupation mainly based on manual labor	Indulgent	Companion	Average	5000-10000	China Central	The Second Military Medical University	General Medicine	Five years	5	Yes, positive	Just so so	Parental coercion	Have no decision	20-30 h	10-15 h	Just so so	Important	TM	Low	Low	141.968	199.555
Male	18	Urban area	3.2	Yes	Parental family	Father and mother	College degree	Occupation requiring professional skills and mental work	College degree	Occupation requiring professional skills and mental work	Problem-intervening	Mother	Average	10000-15000	China East	The Second Military Medical University	Clinic Medicine	Five years	5	Yes, positive	Good	Parental coercion	Yes	20-30 h	10-15 h	Just so so	Important	CTN	Low	Low	136.642	202.948
Male	18	Rural area	2.8	Yes	Parental family	Other	Junior high school and below	Occupation mainly based on manual labor	Junior high school and below	Occupation mainly based on manual labor	Accompanying	Mother	Poor	< 5000	China East	The Second Military Medical University	Clinic Medicine	Five years	5	Yes, positive	Good	Parental coercion	Yes	< 10 h	15-20 h	Just so so	Important	CTN	Low	Low	138.629	194.183
Male	18	Urban area	3.29	Yes	Parental family	Father and mother	Bachelor	Occupation requiring professional skills and mental work	College degree	Occupation requiring professional skills and mental work	Indulgent	Mother	Average	< 5000	China Central	The Second Military Medical University	Clinic Medicine	Five years	5	Yes, positive	Excellent	Interested in medicine	Yes	> 40 h	15-20 h	Extremely interested	Indispensable	PBL	High	High	159.489	236.561
Male	18	Rural area	2.95	No	Parental family	Other	Junior high school and below	Occupation requiring professional skills and mental work	Junior high school and below	Occupation requiring professional skills and mental work	Indulgent	Grandparents	Poor	< 5000	China Northwest	The Second Military Medical University	Clinic Medicine	Five years	5	Yes, positive	Good	Interested in medicine	Yes	30-40 h	15-20 h	Interested	Indispensable	CTN	Low	High	150.966	237.983
Male	20	Rural area	3.3	No	Parental family	Father and mother	Junior high school and below	Occupation mainly based on manual labor	Junior high school and below	Occupation mainly based on manual labor	Indulgent	Teacher	Average	< 5000	China Central	The Second Military Medical University	Clinic Medicine	Five years	5	Yes, positive	Good	Parental coercion	Yes	< 10 h	5-10 h	Interested	Indispensable	CTN	Low	Low	143.274	202.948
Male	20	Rural area	3.7	No	Parental family	Father and mother	Junior high school and below	Occupation requiring professional skills and mental work	Junior high school and below	Occupation mainly based on manual labor	Accompanying	Mother	Average	5000-10000	China East	The Second Military Medical University	Clinic Medicine	Five years	5	Yes, positive	Excellent	Interested in medicine	Yes	20-30 h	< 5 h	Extremely interested	Indispensable	CTN	High	High	201.718	304.422
Male	20	Urban area	2.2	Yes	Parental family	Father and mother	Bachelor	Occupation requiring professional skills and mental work	College degree	Occupation requiring professional skills and mental work	Accompanying	Mother	Average	5000-10000	China Southwest	The Second Military Medical University	Clinic Medicine	Five years	5	Yes, positive	Just so so	Interested in medicine	Have no decision	< 10 h	5-10 h	Just so so	Important	TM	Low	Low	132.862	181.732
Male	20	Rural area	2.9	No	Reorganized family	Other	College degree	Occupation requiring professional skills and mental work	Junior high school and below	Occupation requiring professional skills and mental work	Problem-intervening	Teacher	Poor	5000-10000	China East	The Second Military Medical University	Clinic Medicine	Five years	5	Yes, positive	Just so so	Parental coercion	Have no decision	10-20 h	15-20 h	Interested	Indispensable	CTN	High	High	164.766	212.095
Male	20	Rural area	2.36	No	Parental family	Other	Junior high school and below	Occupation mainly based on manual labor	Junior high school and below	Occupation mainly based on manual labor	Indulgent	Companion	Very poor	< 5000	China East	The Second Military Medical University	Clinic Medicine	Five years	5	Yes, negative	Just so so	Other	Have no decision	< 10 h	5-10 h	Just so so	Indispensable	CTN	Low	Low	135.689	195.336
Male	19	Rural area	2.2	No	Parental family	Father and mother	Junior high school and below	Occupation mainly based on manual labor	Junior high school and below	Occupation mainly based on manual labor	Indulgent	Companion	Poor	< 5000	China Northwest	The Second Military Medical University	Clinic Medicine	Five years	5	No	Just so so	Interested in medicine	Have no decision	20-30 h	> 20 h	Just so so	Important	CTN	Low	Low	130.928	202.948
Female	20	Urban-rural junction	2.4	No	One-parent family	Father	College degree	Occupation mainly based on manual labor	Master	Occupation mainly based on manual labor	Indulgent	Mother	Good	> 15000	China North	The Second Military Medical University	Clinic Medicine	Five years	5	Yes, positive	Good	Parental coercion	No	> 40 h	> 20 h	Not interested	Extremely unimportant	PBL	Low	Low	45.629	124.213
Male	20	Rural area	2.7	Yes	Parental family	Father and mother	Junior high school and below	Occupation requiring professional skills and mental work	Junior high school and below	Occupation mainly based on manual labor	Problem-intervening	Companion	Average	< 5000	China Northeast	The Second Military Medical University	Clinic Medicine	Five years	5	Yes, positive	Just so so	Parental coercion	No	< 10 h	5-10 h	Not interested	Important	TM	Low	Low	128.023	144.37
Male	19	Urban area	3.2	Yes	Parental family	Father and mother	Bachelor	Occupation requiring professional skills and mental work	Bachelor	Occupation requiring professional skills and mental work	Accompanying	Mother	Average	> 15000	China Northeast	The Second Military Medical University	Clinic Medicine	Five years	5	No	Terrible	Other	Have no decision	20-30 h	10-15 h	Just so so	Important	TM	Low	Low	135.355	201.523
Male	20	Urban area	3.4	Yes	Parental family	Father and mother	Master	Occupation requiring professional skills and mental work	Bachelor	Occupation requiring professional skills and mental work	Indulgent	Father	Good	> 15000	China Northwest	The Second Military Medical University	Clinic Medicine	Five years	5	Yes, negative	Terrible	Interested in medicine	Yes	> 40 h	15-20 h	Extremely interested	Indispensable	TM	High	High	169.957	273.151
Male	19	Rural area	3.4	No	Parental family	Father and mother	College degree	Occupation requiring professional skills and mental work	Junior high school and below	Occupation requiring professional skills and mental work	Indulgent	Teacher	Good	> 15000	China Central	The Second Military Medical University	Clinic Medicine	Five years	5	Yes, negative	Bad	Parental coercion	Have no decision	> 40 h	> 20 h	Extremely interested	Indispensable	CTN	High	High	178.011	231.923
Male	20	Rural area	3.37	Yes	Parental family	Father and mother	Bachelor	Occupation requiring professional skills and mental work	Junior high school and below	Occupation mainly based on manual labor	Indulgent	Father	Average	5000-10000	China East	The Second Military Medical University	Clinic Medicine	Five years	5	No	Just so so	Interested in medicine	Yes	< 10 h	< 5 h	Interested	Indispensable	CTN	High	High	178.743	245.651
Male	20	Rural area	3.4	Yes	Parental family	Father and mother	College degree	Occupation requiring professional skills and mental work	College degree	Occupation mainly based on manual labor	Problem-intervening	Father	Average	< 5000	China Northeast	The Second Military Medical University	Clinic Medicine	Five years	5	Yes, positive	Good	Interested in medicine	Yes	20-30 h	5-10 h	Interested	Indispensable	CTN	High	High	158.968	220.09
Male	19	Urban area	2.8	Yes	Parental family	Father and mother	Bachelor	Occupation requiring professional skills and mental work	Bachelor	Occupation requiring professional skills and mental work	Indulgent	Grandparents	Average	5000-10000	China North	The Second Military Medical University	Clinic Medicine	Five years	5	Yes, positive	Bad	Parental coercion	Yes	20-30 h	15-20 h	Interested	Indispensable	PBL	High	High	161.995	238.43
Male	20	Rural area	3.3	Yes	Parental family	Father and mother	Junior high school and below	Occupation requiring professional skills and mental work	Junior high school and below	Occupation mainly based on manual labor	Indulgent	Father	Average	< 5000	China North	The Second Military Medical University	Clinic Medicine	Five years	5	Yes, positive	Excellent	Interested in medicine	Yes	30-40 h	15-20 h	Extremely interested	Important	TM	High	High	174.908	253.685
Female	19	Urban area	3.8	Yes	Parental family	Father and mother	Doctor and above	Occupation requiring professional skills and mental work	Doctor and above	Occupation requiring professional skills and mental work	Indulgent	Father	Very good	> 15000	China North	The Second Military Medical University	Clinic Medicine	Five years	5	Yes, positive	Excellent	Interested in medicine	Yes	> 40 h	> 20 h	Extremely interested	Indispensable	CTN	High	High	207.849	304.422
Male	20	Urban area	3.2	Yes	Parental family	Father and mother	Bachelor	Occupation requiring professional skills and mental work	Junior high school and below	Occupation mainly based on manual labor	Accompanying	Companion	Average	5000-10000	China East	The Second Military Medical University	Clinic Medicine	Five years	5	Yes, positive	Just so so	Other	Have no decision	20-30 h	15-20 h	Just so so	Indispensable	CTN	High	High	164.667	212.836
Male	19	Urban area	3	No	Parental family	Father and mother	Junior high school and below	Occupation mainly based on manual labor	Junior high school and below	Occupation mainly based on manual labor	Indulgent	Teacher	Poor	10000-15000	China East	The Second Military Medical University	Clinic Medicine	Five years	5	No	Excellent	Interested in medicine	Yes	10-20 h	5-10 h	Just so so	Indispensable	CTN	High	Low	159.367	201.846
Male	20	Urban area	2.7	Yes	Parental family	Father and mother	Bachelor	Occupation requiring professional skills and mental work	College degree	Occupation requiring professional skills and mental work	Accompanying	Father	Average	10000-15000	China East	The Second Military Medical University	Clinic Medicine	Five years	5	Yes, positive	Good	Parental coercion	Yes	20-30 h	5-10 h	Just so so	Indispensable	CTN	High	High	157.38	233.925
Male	20	Urban area	2.55	Yes	Parental family	Mother	College degree	Occupation requiring professional skills and mental work	College degree	Occupation mainly based on manual labor	Accompanying	Mother	Poor	< 5000	China East	The Second Military Medical University	Clinic Medicine	Five years	5	Yes, positive	Just so so	Other	No	< 10 h	10-15 h	Just so so	Important	CTN	Low	Low	144.054	178.35
Male	20	Rural area	2.5	Yes	Parental family	Father and mother	Junior high school and below	Occupation mainly based on manual labor	College degree	Occupation requiring professional skills and mental work	Problem-intervening	Father	Average	5000-10000	China North	The Second Military Medical University	Clinic Medicine	Five years	5	Yes, positive	Good	Parental coercion	Have no decision	10-20 h	> 20 h	Interested	Important	CTN	Low	Low	138.509	195.478
Male	20	Urban area	2.1	Yes	Parental family	Father and mother	Bachelor	Occupation requiring professional skills and mental work	College degree	Occupation requiring professional skills and mental work	Problem-intervening	Father	Average	5000-10000	China Northeast	The Second Military Medical University	Clinic Medicine	Five years	5	Yes, positive	Good	Interested in medicine	Yes	10-20 h	10-15 h	Interested	Indispensable	CTN	High	High	205.398	304.422
Male	20	Urban area	2.3	Yes	Parental family	Father and mother	College degree	Occupation requiring professional skills and mental work	Bachelor	Occupation requiring professional skills and mental work	Problem-intervening	Companion	Average	5000-10000	China Northeast	The Second Military Medical University	Clinic Medicine	Five years	5	Yes, positive	Good	Parental coercion	Yes	< 10 h	5-10 h	Interested	Indispensable	CTN	High	Low	164.637	146.367
Male	20	Rural area	2.8	No	Parental family	Father and mother	Junior high school and below	Occupation mainly based on manual labor	Junior high school and below	Occupation requiring professional skills and mental work	Problem-intervening	Mother	Average	10000-15000	China East	The Second Military Medical University	Clinic Medicine	Five years	3	Yes, positive	Good	Interested in medicine	Yes	> 40 h	5-10 h	Interested	Indispensable	TM	High	High	158.643	221.925
Male	20	Urban-rural junction	1.3	Yes	Parental family	Father and mother	College degree	Occupation requiring professional skills and mental work	Junior high school and below	Occupation requiring professional skills and mental work	Accompanying	Grandparents	Average	< 5000	China Southwest	The Second Military Medical University	Clinic Medicine	Five years	5	Yes, positive	Good	Parental coercion	Yes	30-40 h	5-10 h	Interested	Important	CTN	Low	High	150.172	211.006
Male	19	Rural area	3.4	Yes	Parental family	Father and mother	Junior high school and below	Occupation requiring professional skills and mental work	Junior high school and below	Occupation requiring professional skills and mental work	Strictly managed	Mother	Average	5000-10000	China East	The Second Military Medical University	Clinic Medicine	Five years	3	Yes, positive	Just so so	Interested in medicine	Yes	20-30 h	> 20 h	Interested	Indispensable	CTN	Low	Low	140.874	202.948
Male	18	Rural area	3.8	No	Parental family	Father and mother	Junior high school and below	Occupation mainly based on manual labor	Junior high school and below	Occupation mainly based on manual labor	Accompanying	Teacher	Very poor	< 5000	China Central	The Second Military Medical University	Clinic Medicine	Five years	1	Yes, positive	Just so so	Interested in medicine	Yes	> 40 h	5-10 h	Extremely interested	Indispensable	CTN	High	High	189.934	304.422
Male	19	Rural area	3	Yes	Parental family	Father and mother	Bachelor	Occupation requiring professional skills and mental work	Bachelor	Occupation requiring professional skills and mental work	Indulgent	Grandparents	Average	> 15000	China East	The Second Military Medical University	Clinic Medicine	Five years	3	Yes, positive	Good	Interested in medicine	Yes	20-30 h	5-10 h	Interested	Indispensable	CTN	High	High	175.135	242.2
Male	20	Urban area	2.1	No	Parental family	Father and mother	Junior high school and below	Occupation mainly based on manual labor	Junior high school and below	Occupation mainly based on manual labor	Strictly managed	Other relatives	Average	< 5000	China South	The Second Military Medical University	Clinic Medicine	Five years	3	Yes, positive	Excellent	Interested in medicine	Yes	> 40 h	5-10 h	Extremely interested	Indispensable	CTN	High	High	179.234	272.104
Male	20	Rural area	2.9	No	Parental family	Father	Junior high school and below	Occupation requiring professional skills and mental work	College degree	Occupation requiring professional skills and mental work	Indulgent	Mother	Average	5000-10000	China Central	The Second Military Medical University	Clinic Medicine	Five years	5	No	Bad	Parental coercion	No	10-20 h	10-15 h	Extremely not interested	Indispensable	CTN	Low	Low	148.164	202.948
Male	19	Urban area	3.5	Yes	Parental family	Father and mother	College degree	Occupation requiring professional skills and mental work	College degree	Occupation requiring professional skills and mental work	Accompanying	Father	Average	5000-10000	China Central	The Second Military Medical University	Clinic Medicine	Five years	5	Yes, positive	Good	Interested in medicine	Yes	20-30 h	15-20 h	Interested	Indispensable	CTN	High	High	178.723	251.982
Male	20	Rural area	2.8	No	Parental family	Father and mother	Junior high school and below	Occupation mainly based on manual labor	Junior high school and below	Occupation mainly based on manual labor	Indulgent	Other relatives	Poor	5000-10000	China Central	The Second Military Medical University	Clinic Medicine	Five years	5	Yes, positive	Good	Interested in medicine	Yes	10-20 h	10-15 h	Interested	Indispensable	CTN	High	High	164.27	253.685
Male	20	Urban area	3	Yes	Parental family	Father and mother	College degree	Occupation mainly based on manual labor	College degree	Occupation requiring professional skills and mental work	Problem-intervening	Mother	Average	5000-10000	China Southwest	The Second Military Medical University	Clinic Medicine	Five years	5	Yes, positive	Just so so	Interested in medicine	Have no decision	< 10 h	5-10 h	Just so so	Indispensable	CTN	Low	Low	145.136	196.997
Male	19	Urban area	2.8	Yes	Parental family	Father and mother	Bachelor	Occupation requiring professional skills and mental work	Master	Occupation requiring professional skills and mental work	Problem-intervening	Grandparents	Average	> 15000	China Northeast	The Second Military Medical University	Clinic Medicine	Five years	5	Yes, positive	Good	Parental coercion	Yes	10-20 h	5-10 h	Interested	Indispensable	CTN	Low	High	152.48	221.817
Male	20	Urban area	3.29	Yes	Parental family	Father and mother	College degree	Occupation mainly based on manual labor	College degree	Occupation requiring professional skills and mental work	Problem-intervening	Teacher	Average	< 5000	China East	The Second Military Medical University	Clinic Medicine	Five years	5	Yes, positive	Excellent	Interested in medicine	Yes	< 10 h	> 20 h	Interested	Indispensable	CTN	High	High	166.118	250.259
Male	20	Urban area	3.3	Yes	Parental family	Father and mother	College degree	Occupation requiring professional skills and mental work	Bachelor	Occupation requiring professional skills and mental work	Problem-intervening	Teacher	Average	> 15000	China East	The Second Military Medical University	Clinic Medicine	Five years	3	Yes, negative	Just so so	Interested in medicine	Yes	20-30 h	10-15 h	Interested	Have no decision	CTN	Low	High	147.467	216.984
Male	20	Urban area	3	Yes	Parental family	Father and mother	College degree	Occupation mainly based on manual labor	Bachelor	Occupation requiring professional skills and mental work	Problem-intervening	Father	Average	10000-15000	China Northwest	The Second Military Medical University	Clinic Medicine	Five years	5	Yes, positive	Just so so	Interested in medicine	Yes	10-20 h	5-10 h	Interested	Indispensable	CTN	High	High	160.555	235.058
Male	20	Urban-rural junction	2.9	Yes	Parental family	Other	College degree	Occupation requiring professional skills and mental work	Junior high school and below	Occupation mainly based on manual labor	Problem-intervening	Father	Average	> 15000	China East	The Second Military Medical University	Clinic Medicine	Five years	5	Yes, positive	Good	Interested in medicine	Yes	< 10 h	15-20 h	Interested	Indispensable	CTN	High	High	156.759	216.094
Female	18	Urban area	4	Yes	Parental family	Other	Doctor and above	Occupation requiring professional skills and mental work	Doctor and above	Occupation requiring professional skills and mental work	Indulgent	Grandparents	Very good	> 15000	China Northeast	The Second Military Medical University	Clinic Medicine	Five years	5	Yes, negative	Terrible	Interested in medicine	Yes	20-30 h	5-10 h	Extremely interested	Indispensable	TM	High	High	211.659	304.422
Male	20	Urban-rural junction	2	Yes	Parental family	Father and mother	Bachelor	Occupation requiring professional skills and mental work	College degree	Occupation requiring professional skills and mental work	Problem-intervening	Mother	Average	10000-15000	China Southwest	The Second Military Medical University	Clinic Medicine	Five years	3	Yes, positive	Good	Interested in medicine	Have no decision	20-30 h	> 20 h	Just so so	Important	CTN	Low	Low	117.294	181.865
Male	20	Urban area	3	Yes	Parental family	Father and mother	College degree	Occupation requiring professional skills and mental work	College degree	Occupation requiring professional skills and mental work	Accompanying	Mother	Average	5000-10000	China Northeast	The Second Military Medical University	Clinic Medicine	Five years	5	Yes, positive	Bad	Interested in medicine	No	< 10 h	> 20 h	Just so so	Indispensable	CTN	Low	Low	140.291	196.782
Male	20	Urban area	3.01	Yes	Parental family	Father and mother	Bachelor	Occupation requiring professional skills and mental work	Bachelor	Occupation requiring professional skills and mental work	Problem-intervening	Mother	Average	5000-10000	China Northwest	The Second Military Medical University	Clinic Medicine	Five years	3	Yes, positive	Good	Interested in medicine	Yes	20-30 h	< 5 h	Interested	Indispensable	CTN	High	High	177.713	234.312
Male	20	Urban area	2.2	No	Parental family	Father and mother	Junior high school and below	Occupation mainly based on manual labor	Junior high school and below	Occupation mainly based on manual labor	Indulgent	Companion	Average	5000-10000	China South	The Second Military Medical University	Clinic Medicine	Five years	3	Yes, positive	Just so so	Parental coercion	Yes	20-30 h	5-10 h	Interested	Indispensable	TM	High	High	167.021	243.434
Male	20	Urban area	3.91	Yes	Parental family	Father and mother	Bachelor	Occupation requiring professional skills and mental work	Bachelor	Occupation requiring professional skills and mental work	Indulgent	Father	Average	10000-15000	China Southwest	The Second Military Medical University	Clinic Medicine	Five years	3	Yes, positive	Good	Interested in medicine	Yes	> 40 h	15-20 h	Extremely interested	Indispensable	CTN	High	High	201.829	301.862
Male	20	Rural area	2.7	No	Parental family	Father and mother	Junior high school and below	Occupation mainly based on manual labor	Junior high school and below	Occupation mainly based on manual labor	Problem-intervening	Father	Average	5000-10000	China East	The Second Military Medical University	Clinic Medicine	Five years	5	Yes, negative	Just so so	Parental coercion	Have no decision	< 10 h	5-10 h	Just so so	Indispensable	CTN	Low	Low	140.788	190.23
Male	20	Urban area	2	Yes	Parental family	Father and mother	College degree	Occupation requiring professional skills and mental work	College degree	Occupation requiring professional skills and mental work	Problem-intervening	Father	Average	5000-10000	China Central	The Second Military Medical University	Clinic Medicine	Five years	5	Yes, positive	Good	Parental coercion	Have no decision	20-30 h	15-20 h	Just so so	Important	CTN	Low	Low	134.983	175.133
Male	20	Urban area	3.1	No	Parental family	Father and mother	College degree	Occupation requiring professional skills and mental work	Junior high school and below	Occupation mainly based on manual labor	Problem-intervening	Grandparents	Average	< 5000	China North	The Second Military Medical University	Clinic Medicine	Five years	5	Yes, positive	Good	Interested in medicine	Have no decision	20-30 h	5-10 h	Just so so	Have no decision	CTN	Low	Low	139.844	200.534
Male	20	Rural area	3.14	No	Parental family	Father and mother	College degree	Occupation requiring professional skills and mental work	Junior high school and below	Occupation requiring professional skills and mental work	Indulgent	Other	Average	5000-10000	China Northwest	The Second Military Medical University	Clinic Medicine	Five years	5	Yes, negative	Bad	Interested in medicine	Yes	10-20 h	> 20 h	Extremely interested	Indispensable	TM	High	High	168.132	229.938
Male	20	Urban-rural junction	3.2	No	Parental family	Father and mother	College degree	Occupation mainly based on manual labor	Junior high school and below	Occupation mainly based on manual labor	Indulgent	Father	Average	5000-10000	China Central	The Second Military Medical University	Clinic Medicine	Five years	3	Yes, negative	Just so so	Interested in medicine	Yes	< 10 h	< 5 h	Extremely interested	Indispensable	TM	High	High	182.357	279.407
Male	20	Urban area	2.75	Yes	Parental family	Father and mother	College degree	Occupation requiring professional skills and mental work	College degree	Occupation requiring professional skills and mental work	Indulgent	Teacher	Average	10000-15000	China Northeast	The Second Military Medical University	Clinic Medicine	Five years	5	Yes, positive	Good	Interested in medicine	Have no decision	< 10 h	5-10 h	Interested	Indispensable	CTN	Low	High	146.468	240.273
Male	20	Urban area	3.77	No	One-parent family	Mother	Junior high school and below	Occupation mainly based on manual labor	Junior high school and below	Occupation mainly based on manual labor	Accompanying	Mother	Average	< 5000	China Northeast	The Second Military Medical University	Clinic Medicine	Five years	5	Yes, positive	Just so so	Interested in medicine	Yes	20-30 h	5-10 h	Interested	Indispensable	TM	High	High	160.731	253.685
Male	20	Urban area	2.1	No	Parental family	Father and mother	College degree	Occupation requiring professional skills and mental work	Junior high school and below	Occupation requiring professional skills and mental work	Problem-intervening	Father	Average	> 15000	China Northwest	The Second Military Medical University	Clinic Medicine	Five years	3	No	Just so so	Other	No	< 10 h	5-10 h	Just so so	Important	CTN	Low	Low	126.19	188.908
Male	20	Urban area	2.65	Yes	Parental family	Father and mother	College degree	Occupation requiring professional skills and mental work	College degree	Occupation requiring professional skills and mental work	Problem-intervening	Father	Average	5000-10000	China Northwest	The Second Military Medical University	Clinic Medicine	Five years	3	Yes, positive	Good	Interested in medicine	Have no decision	> 40 h	10-15 h	Just so so	Important	CTN	Low	Low	138.002	202.948
Male	20	Urban area	3	No	Parental family	Father and mother	College degree	Occupation requiring professional skills and mental work	College degree	Occupation mainly based on manual labor	Problem-intervening	Companion	Average	< 5000	China East	The Second Military Medical University	Clinic Medicine	Five years	3	Yes, positive	Just so so	Other	No	< 10 h	> 20 h	Just so so	Have no decision	CTN	Low	Low	110.324	183.627
Male	20	Urban area	3.1	Yes	Parental family	Father and mother	Bachelor	Occupation requiring professional skills and mental work	Bachelor	Occupation requiring professional skills and mental work	Accompanying	Mother	Good	> 15000	China Central	The Second Military Medical University	Clinic Medicine	Five years	3	Yes, positive	Just so so	Interested in medicine	Yes	10-20 h	5-10 h	Interested	Indispensable	CTN	High	High	154.93	219.98
Male	22	Rural area	2.8	Yes	Parental family	Father	College degree	Occupation mainly based on manual labor	College degree	Occupation mainly based on manual labor	Indulgent	Father	Average	5000-10000	China Northeast	The Second Military Medical University	Clinic Medicine	Five years	4	Yes, positive	Good	Other	Yes	30-40 h	5-10 h	Interested	Indispensable	CTN	High	High	170.158	249.966
Male	20	Urban area	2.8	Yes	Parental family	Father and mother	Bachelor	Occupation requiring professional skills and mental work	Bachelor	Occupation requiring professional skills and mental work	Accompanying	Mother	Good	> 15000	China East	The Second Military Medical University	Clinic Medicine	Five years	3	Yes, positive	Just so so	Other	Have no decision	> 40 h	> 20 h	Just so so	Important	TM	Low	Low	134.76	170.203
Male	20	Urban area	4	Yes	Parental family	Father and mother	College degree	Occupation requiring professional skills and mental work	Bachelor	Occupation requiring professional skills and mental work	Indulgent	Father	Average	5000-10000	China North	The Second Military Medical University	Clinic Medicine	Five years	5	Yes, positive	Good	Other	No	10-20 h	5-10 h	Just so so	Important	CTN	Low	Low	44.198	50.737
Male	20	Urban area	2.56	Yes	Parental family	Father and mother	College degree	Occupation requiring professional skills and mental work	College degree	Occupation mainly based on manual labor	Indulgent	Mother	Average	10000-15000	China East	The Second Military Medical University	Clinic Medicine	Five years	3	Yes, positive	Good	Interested in medicine	Yes	30-40 h	< 5 h	Extremely interested	Indispensable	CTN	High	High	164.488	227.557
Male	22	Urban-rural junction	2.45	No	Parental family	Father and mother	Junior high school and below	Occupation requiring professional skills and mental work	Junior high school and below	Occupation mainly based on manual labor	Strictly managed	Mother	Average	> 15000	China East	The Second Military Medical University	Clinic Medicine	Five years	5	Yes, positive	Just so so	Parental coercion	Yes	20-30 h	> 20 h	Interested	Indispensable	CTN	High	High	165.71	252.157
Male	22	Urban-rural junction	3.01	Yes	Parental family	Father and mother	Bachelor	Occupation mainly based on manual labor	College degree	Occupation requiring professional skills and mental work	Problem-intervening	Teacher	Average	5000-10000	China East	The Second Military Medical University	Clinic Medicine	Five years	5	Yes, positive	Good	Parental coercion	Yes	< 10 h	10-15 h	Just so so	Important	CTN	Low	Low	144.953	202.948
Male	20	Urban area	2.2	Yes	Parental family	Father and mother	College degree	Occupation requiring professional skills and mental work	College degree	Occupation requiring professional skills and mental work	Strictly managed	Mother	Average	5000-10000	China Northeast	The Second Military Medical University	Clinic Medicine	Five years	5	Yes, negative	Terrible	Parental coercion	Have no decision	< 10 h	< 5 h	Not interested	Indispensable	CTN	Low	Low	140.651	179.761
Male	22	Urban area	2.8	Yes	Parental family	Father and mother	Bachelor	Occupation requiring professional skills and mental work	Bachelor	Occupation requiring professional skills and mental work	Indulgent	Grandparents	Average	5000-10000	China North	The Second Military Medical University	Clinic Medicine	Five years	5	Yes, positive	Bad	Parental coercion	Yes	30-40 h	15-20 h	Interested	Indispensable	CTN	High	High	170.549	273.417
Male	20	Urban area	2.7	Yes	Parental family	Other	College degree	Occupation requiring professional skills and mental work	Bachelor	Occupation requiring professional skills and mental work	Indulgent	Teacher	Average	> 15000	China Northeast	The Second Military Medical University	Clinic Medicine	Five years	4	Yes, positive	Good	Interested in medicine	Yes	< 10 h	10-15 h	Interested	Important	CTN	High	High	184.645	304.422
Male	19	Urban area	2.7	Yes	One-parent family	Father	Bachelor	Occupation mainly based on manual labor	College degree	Occupation requiring professional skills and mental work	Indulgent	Mother	Average	5000-10000	China Northeast	The Second Military Medical University	Clinic Medicine	Five years	4	Yes, positive	Excellent	Interested in medicine	Yes	10-20 h	5-10 h	Interested	Indispensable	PBL	Low	High	153.033	220.523
Male	20	Urban-rural junction	2.2	Yes	Parental family	Father and mother	College degree	Occupation requiring professional skills and mental work	College degree	Occupation requiring professional skills and mental work	Problem-intervening	Mother	Average	10000-15000	China Northwest	The Second Military Medical University	Clinic Medicine	Five years	5	Yes, positive	Just so so	Parental coercion	Yes	10-20 h	15-20 h	Just so so	Indispensable	CTN	Low	Low	149.907	186.764
Male	20	Urban-rural junction	2.9	Yes	Parental family	Father and mother	College degree	Occupation requiring professional skills and mental work	College degree	Occupation requiring professional skills and mental work	Problem-intervening	Mother	Average	> 15000	China East	The Second Military Medical University	Clinic Medicine	Five years	3	Yes, positive	Just so so	Interested in medicine	Yes	30-40 h	15-20 h	Interested	Indispensable	CTN	High	High	159.095	214.626
[truncated: 991 more rows]

## Sheet: Supplementary materials C
Gender	Age	Growing place	Grade point average	Only child	Family structure	Primary caregiver	Father's education level	Father's occupation	Mother's education level	Mother's occupation	The type of guardians' learning support and interventions	The person who has the greatest influence on your self-learning	Family economic status	Family monthly income (RMB)	native place place of origin	University	Major	School system	Grade	Does your peer have an impact on your learning?	Views on the learning atmosphere of the university	Reasons for choosing medicine	Planning to be a doctor in the future?	Time of learning medicine weekly	Time of extracurricular activities weekly	Interest in medicine	Views on the importance of self-learning	Think of the main teaching mode of your university	Learning.motivation.score	Learning.strategy.score	Learning.motivation	Learning.strategy
[truncated: 35 more rows]
